# Supplementary material for: Transcriptome Analysis of Salt Tolerant Common Bean (Phaseolus vulgaris L.) under Saline Conditions
Source: PLoS One. 2014 Mar 20;9(3):e92598. doi: 10.1371/journal.pone.0092598 (PMC3961409; doi:10.1371/journal.pone.0092598)
Supplement: Table S1 — List of selected all-unigenes for comparison of qRT-PCR and RNA-seq analysis. (XLSX) [file pone.0092598.s004.xlsx]

## Sheet: Sheet1
List of selected all-unigenes for comparison of qRT-PCR and sequencing
All-unigene ID	Nr ID - gi	Name	log2(RPKM ratio)	DCq
Unigene31674	22328929	Uncharacterized-5	12.28	6.33
Unigene623	357483349	Vicilin-like protein	5.57	5.09
Unigene15046	15225945	Uncharacterized-3	5.04	5.76
Unigene8178	15242729	Uncharacterized-4	4.97	4.13
Unigene53502	357508797	2-aminoethanethiol dioxygenase-like	4.91	2.61
Unigene37863	75185609	Cis-epoxycarotenoid dioxygenase NCED1	4.06	0.63
Unigene23432	359806350	Isoliquiritigenin 2'-O-methyltransferase-like	3.84	2.53
Unigene22480	351723211	Beta-glucanase	3.55	1.75
Unigene4622	357489361	Sulfate transporter	3.54	2.97
Unigene8342	358248616	Uncharacterized-2	2.37	2.47
Unigene5066	188531129	Burp-containing_Drought-induced protein	2.33	3.11
Unigene4034	297822271	ATPDR4/PDR4	2.14	2
Unigene8946	302633356	Ferric chelate reductase	2.06	1.27
Unigene18722	357508471	Chalcone synthase	1.99	2.52
Unigene8812	359806102	Uncharacterized-1	1.57	1.55
CL214.Contig3	357502631	Amino acid transporter	0.89	-2.47
Unigene18877	359806519	probable inactive purple acid phosphatase 2-like precursor	0.54	-0.07
CL7616.Contig3	357483571	Cell division protease ftsH-like protein	0.4	1.06
Unigene8562	357477211	Speckle-type POZ protein	0.17	0.24
CL5000.Contig2	351726986	Aquaporin TIP2-1	0.0045	0.27
Unigene49735	363807420	GEM-like protein	-0.05	0.29
Unigene4220	357509135	Magnesium-protoporphyrin IX monomethyl ester	-0.08	0.29
Unigene1387	212960493	caffeoyl-CoA O-methyltransferase	-0.08	0.79
Unigene29681	359806823	Uncharacterized-7	-0.12	0.27
Unigene8629	351725951	Uncharacterized-6	-0.21	-0.16
CL8128.Contig1	363807396	uncharacterized-10	-0.32	-0.42
Unigene19559	--	--	-0.43	-1.47
Unigene29873	351722322	Nodulin-26	-0.45	-0.11
Unigene32754	27261142	ribonucleotide reductase large subunit A	-0.46	0.21
CL8124.Contig1	357521691	Atypical receptor-like kinase MARK	-0.58	0.32
CL1850.Contig1	375298775	bZIP transcription factor	-0.71	-0.19
Unigene19047	357476703	Pentatricopeptide repeat-containing protein	-0.77	0.3
Unigene14991	357510463	Auxin-induced protein 5NG4	-1.93	-2.8
Unigene7698	357438479	Synaptotagmin	-2.04	-1.7
Unigene779	357448247	Asp-protease nepenthesin	-2.21	-0.03
Unigene8254	115474635	Cold shock domain	-2.35	-1.12
Unigene7890	334187177	Uncharacterized-8	-2.51	-1.59
Unigene22119	351722069	abscisic stress ripening-like protein	-2.65	-0.53
Unigene15454	308191598	Vicianin hydrolase	-2.75	-0.77
Unigene43067	351721789	Aluminum-activated malate transporter	-3.42	-1.68
Unigene5243	357447535	Sugar-transporter ERD6-like	-3.5	-2.75
Unigene17621	299470412	Mannuronan C-5-epimerase	-6.98	-9.99
Unigene16608	255965489	Uncharacterized-9	-13.13	-10.23
