# Supplementary material for: Transcriptome Analysis of Salt Tolerant Common Bean (Phaseolus vulgaris L.) under Saline Conditions
Source: PLoS One. 2014 Mar 20;9(3):e92598. doi: 10.1371/journal.pone.0092598 (PMC3961409; doi:10.1371/journal.pone.0092598)
Supplement: Table S2 — List of primers to amplify the selected all-unigenes for qRT-PCR analysis. (XLSX) [file pone.0092598.s005.xlsx]

## Sheet: Sheet1
List of primers to amplify the selected all-unigenes for qRT-PCR analysis
All-unigene ID	Sense Primer Sequence	Anti-sense Primer Sequence	Amplicon size (bp)	Annealing Temperature (C°)
Unigene31674	GCCTTCTCTTTTACCTTCT	ACACCACCATAATCCTCA	102	53
Unigene623	ACTCCAACAAACTCGAAACA	CACATACCACTCGGACCA	234	55
Unigene15046	ATGAAGTCAGAAAGGAGG	GCTGCTGAAGTTTGTTAG	246	52
Unigene8178	GCAACAAAGGAAGAGTCA	CTCAAAACCAGAACCTCTAA	154	51
Unigene53502	AGATGTTCAGAGATTGCGT	TGGGTGGTTATGGAGAGG	202	56
Unigene37863	AACCATGCCTTCACCAGCTTCAAAT	AGGTTGTGGGAGAAGAAGATGTGGA	107	60
Unigene23432	TCCACAACAACCACCTTC	AATCTCCAAATACCCTTCC	237	54
Unigene22480	TTCACCACTGCTTGCTTT	GCCTTATTGCTGCTTCTT	122	52
Unigene4622	TGATCCCATTGCAAATCC	TCCCCCCATAAAACCAAC	151	53
Unigene8342	CAGTGTTGGGTTTGAAGG	CTTTCTTGTGATTGTGAGC	151	52
Unigene5066	CTCCACCTTTTCCACCAAC	CTTCCCACTACTCCTATTCC	157	56
Unigene4034	CCTTAGTATCCCAACTTCCA	AGAGCCATTACAACCAACA	225	55
Unigene8946	CAGAGTCAAGCATCAAGT	GCAATAATCCCAGCTACAT	163	54
Unigene18722	CTCCTTTATCGCCTTCCT	ACTTCCGCATTACCAACA	230	54
Unigene8812	TTGTCTCTCCTCCAATGT	GAGGCCACTGATTTATTCT	202	54
Cl214.Contig3	GTTTTCTCTCGTCCAATTCT	TACACTCTATCCCTTTCCCT	146	50
Unigene18877	TTGTTGTCGTGATCCTTGCG	TTCCTCTCCCAATCCTCCTCC	143	60
Cl7616.Contig3	CCTACCTCCCCACACAGATT	ATGCCTTCAAATTCCTCAACC	124	60
Unigene8562	GGAGGTGAAGAAAGAGAGGAG	AGGAGGAGACGGCACAATGGAGA	152	60
Cl5000.Contig2	TGGAGCCAAGAAGCTGTGCAATC	GGCCATGTCAACCCTGCTGTGA	100	60
Unigene49735	CCACTCCTGGCACTACGAAC	GTAACTGTGGATGGACATGATTT	106	60
Unigene4220	GAGAAGGAAGCCAGAGAA	CAACAAGAACCTCAACCA	190	54.5
Unigene1387	CTCTTGTGACCAACCTCT	CTTTTCCATTCACCCAACC	174	54.5
Unigene29681	TGAGGAAGAGGATGGGGAG	AGCGTGAGTTGATGGTGA	139	57.5
Unigene8629	GGAGGCAGAGAAGGCAAA	ACCAACCAAAGTGCCAAA	186	57.5
Cl8128.Contig1	CCCAAAACAGAGGCACAACA	GGAAAAGAGACAACGGCGAA	185	60
Unigene19559	TACCAAACCCTCGTGATCCC	CGCACATATTCTTCACATCCT	163	60
Unigene29873	GCAGCTCCCAACCACTGACTAC	CCATCCAACCAAAGATCAACGCCCA	186	58
Unigene32754	GAATTCTTCAGCCAGACA	ACTACAACAAACTCGCCA	220	53
Cl8124.Contig1	TGCCCGAGTTTCTTCCTCTGGACTT	AGGAGGAGACGGCACAATGGAGA	186	58
Cl1850.Contig1	TTGGTGTGGGATGAGGCACAGG	ACAACGGATGAACTCCACGAAGG	177	60
Unigene19047	GCTAGCTGTTCCATTTACGCAGAGT	AGCTGCCGTAGAGTTTGATTGCACC	100	60
Unigene14991	TTCTTTGCCGTTGCTCTT	GGCTGTATCTTGTGGTGT	113	56.2
Unigene7698	AAACACCACACAAATCCC	CACGTAGCCCAAACTTTC	210	54
Unigene779	ATGTGGAAGTTAAGGAGG	GGTTTCTGGTTTTCTCTG	141	52
Unigene8254	GAATAGGTCACTTGGCGA	TATAACACCCTCCACCAC	114	53
Unigene7890	TAAGTTGAGGGAAGAGGAG	TGTTTAAGGATGAGGCGT	146	54.5
Unigene22119	CTTAGTCTCCTCATGCTT	CCTTCTACCTTCTTCTCC	108	53
Unigene15454	CTTAACTCCTTTTGTCACTC	ATTCTTCACTCTGTCTCC	148	54.5
Unigene43067	TCTTGCCTTGATCTTCGG	AGGTTTGAATAGAGGATGTG	172	53
Unigene5243	GCTATGGTTCCAGCTTTT	AGTTATTGGGGTTGGGTT	120	54
Unigene17621	ACTGTGCAGGGGGATAAA	AGAGGAGGAGCATGTGAA	173	57
Unigene16608	GGAATAGGGAGGGGTTGGA	GGAAGTTTGAGATGGACTGG	164	57
Cl442.Contig3 (Ref-Act11)	TGCATACGTTGGTGATGAGG	AGCCTTGGGGTTAAGAGGAG	190	58
Unigene29213 (Ref-IDE)	GCAACCAACCTTTCATCAGC	AGAAATGCCTCAACCCTTTG	156	56
