# Supplementary material for: Transcriptome Analysis of Salt Tolerant Common Bean (Phaseolus vulgaris L.) under Saline Conditions
Source: PLoS One. 2014 Mar 20;9(3):e92598. doi: 10.1371/journal.pone.0092598 (PMC3961409; doi:10.1371/journal.pone.0092598)
Supplement: Table S3 — KEGG pathway annotations for all-unigenes. (XLSX) [file pone.0092598.s006.xlsx]

## Sheet: Sheet1
KEGG pathway analysis of all-unigenes
#	Pathway	Count (28564)	Pathway ID
1	Metabolic pathways	6798	ko01100
2	Biosynthesis of secondary metabolites	3228	ko01110
3	Plant-pathogen interaction	2020	ko04626
4	Plant hormone signal transduction	1845	ko04075
5	Endocytosis	1335	ko04144
6	RNA transport	1269	ko03013
7	Glycerophospholipid metabolism	1227	ko00564
8	Ribosome	1205	ko03010
9	Ether lipid metabolism	1060	ko00565
10	Spliceosome	1051	ko03040
11	mRNA surveillance pathway	810	ko03015
12	Protein processing in endoplasmic reticulum	753	ko04141
13	Purine metabolism	674	ko00230
14	Pyrimidine metabolism	616	ko00240
15	Starch and sucrose metabolism	576	ko00500
16	Phenylpropanoid biosynthesis	572	ko00940
17	RNA degradation	561	ko03018
18	Ubiquitin mediated proteolysis	558	ko04120
19	Ribosome biogenesis in eukaryotes	511	ko03008
20	Glycolysis / Gluconeogenesis	410	ko00010
21	Oxidative phosphorylation	382	ko00190
22	Phagosome	360	ko04145
23	Circadian rhythm - plant	328	ko04712
24	RNA polymerase	324	ko03020
25	Amino sugar and nucleotide sugar metabolism	322	ko00520
26	Pyruvate metabolism	307	ko00620
27	Cysteine and methionine metabolism	266	ko00270
28	Phosphatidylinositol signaling system	266	ko04070
29	Stilbenoid, diarylheptanoid and gingerol biosynthesis	264	ko00945
30	Phenylalanine metabolism	254	ko00360
31	Peroxisome	253	ko04146
32	Nucleotide excision repair	253	ko03420
33	Flavonoid biosynthesis	250	ko00941
34	Pentose and glucuronate interconversions	249	ko00040
35	Galactose metabolism	239	ko00052
36	Limonene and pinene degradation	230	ko00903
37	Inositol phosphate metabolism	228	ko00562
38	ABC transporters	219	ko02010
39	Cyanoamino acid metabolism	216	ko00460
40	Homologous recombination	214	ko03440
41	Carbon fixation in photosynthetic organisms	213	ko00710
42	Zeatin biosynthesis	211	ko00908
43	Glutathione metabolism	211	ko00480
44	Arginine and proline metabolism	209	ko00330
45	Pentose phosphate pathway	208	ko00030
46	Alanine, aspartate and glutamate metabolism	207	ko00250
47	Aminoacyl-tRNA biosynthesis	203	ko00970
48	Citrate cycle (TCA cycle)	203	ko00020
49	Basal transcription factors	202	ko03022
50	Carotenoid biosynthesis	198	ko00906
51	Terpenoid backbone biosynthesis	196	ko00900
52	Regulation of autophagy	187	ko04140
53	Glycine, serine and threonine metabolism	185	ko00260
54	Ascorbate and aldarate metabolism	182	ko00053
55	Valine, leucine and isoleucine degradation	182	ko00280
56	Fructose and mannose metabolism	180	ko00051
57	Glycerolipid metabolism	171	ko00561
58	beta-Alanine metabolism	168	ko00410
59	Natural killer cell mediated cytotoxicity	166	ko04650
60	Sphingolipid metabolism	166	ko00600
61	Proteasome	166	ko03050
62	Glyoxylate and dicarboxylate metabolism	165	ko00630
63	Fatty acid metabolism	165	ko00071
64	Porphyrin and chlorophyll metabolism	161	ko00860
65	Nitrogen metabolism	161	ko00910
66	Tryptophan metabolism	160	ko00380
67	Propanoate metabolism	159	ko00640
68	DNA replication	153	ko03030
69	Base excision repair	150	ko03410
70	alpha-Linolenic acid metabolism	144	ko00592
71	Flavone and flavonol biosynthesis	136	ko00944
72	Tyrosine metabolism	135	ko00350
73	Other glycan degradation	130	ko00511
74	Mismatch repair	122	ko03430
75	Protein export	110	ko03060
76	Lysine degradation	109	ko00310
77	SNARE interactions in vesicular transport	108	ko04130
78	Photosynthesis	101	ko00195
79	Diterpenoid biosynthesis	101	ko00904
80	Butanoate metabolism	100	ko00650
81	N-Glycan biosynthesis	97	ko00510
82	Ubiquinone and other terpenoid-quinone biosynthesis	97	ko00130
83	Biosynthesis of unsaturated fatty acids	91	ko01040
84	Pantothenate and CoA biosynthesis	83	ko00770
85	Sulfur metabolism	80	ko00920
86	Histidine metabolism	79	ko00340
87	Valine, leucine and isoleucine biosynthesis	78	ko00290
88	Glycosaminoglycan degradation	77	ko00531
89	Phenylalanine, tyrosine and tryptophan biosynthesis	75	ko00400
90	Steroid biosynthesis	71	ko00100
91	Tropane, piperidine and pyridine alkaloid biosynthesis	69	ko00960
92	One carbon pool by folate	60	ko00670
93	Fatty acid biosynthesis	56	ko00061
94	Selenocompound metabolism	56	ko00450
95	Benzoxazinoid biosynthesis	56	ko00402
96	Glucosinolate biosynthesis	55	ko00966
97	Glycosylphosphatidylinositol(GPI)-anchor biosynthesis	54	ko00563
98	Circadian rhythm - mammal	53	ko04710
99	Riboflavin metabolism	53	ko00740
100	Isoquinoline alkaloid biosynthesis	50	ko00950
101	Nicotinate and nicotinamide metabolism	47	ko00760
102	Photosynthesis - antenna proteins	46	ko00196
103	Glycosphingolipid biosynthesis - ganglio series	42	ko00604
104	Folate biosynthesis	42	ko00790
105	Other types of O-glycan biosynthesis	42	ko00514
106	Arachidonic acid metabolism	39	ko00590
107	Linoleic acid metabolism	37	ko00591
108	Lysine biosynthesis	36	ko00300
109	Glycosphingolipid biosynthesis - globo series	34	ko00603
110	Taurine and hypotaurine metabolism	33	ko00430
111	Synthesis and degradation of ketone bodies	31	ko00072
112	Brassinosteroid biosynthesis	30	ko00905
113	Fatty acid elongation in mitochondria	27	ko00062
114	Indole alkaloid biosynthesis	27	ko00901
115	Sulfur relay system	27	ko04122
116	Vitamin B6 metabolism	27	ko00750
117	Sesquiterpenoid biosynthesis	25	ko00909
118	Non-homologous end-joining	25	ko03450
119	Thiamine metabolism	24	ko00730
120	Lipoic acid metabolism	23	ko00785
121	Monoterpenoid biosynthesis	14	ko00902
122	C5-Branched dibasic acid metabolism	10	ko00660
123	Biotin metabolism	8	ko00780
124	Caffeine metabolism	5	ko00232
125	Anthocyanin biosynthesis	4	ko00942
