# Supplementary material for: Transcriptome Analysis of Salt Tolerant Common Bean (Phaseolus vulgaris L.) under Saline Conditions
Source: PLoS One. 2014 Mar 20;9(3):e92598. doi: 10.1371/journal.pone.0092598 (PMC3961409; doi:10.1371/journal.pone.0092598)
Supplement: Table S4 — Differentially expressed unigenes in leaf tissues. (XLSX) [file pone.0092598.s007.xlsx]

## Sheet: 1LC-vs-1LS.diff
Differentially expressed unigenes in leaf tissues
geneID	LC_rawreads(14501756)	LS_rawreads(15111710)	LC_RPKM	LS_RPKM	log2(LS_RPKM/LC_RPKM)	pvalue	FDR
CL100.Contig4_All	269	135	5.7643	2.7761	-1.0541	9.9265e-13	1.3965e-11
CL1006.Contig4_All	9	49	0.5487	2.8669	2.3854	1.2202e-07	1.0975e-06
CL1011.Contig2_All	325	69	13.1443	2.678	-2.2952	2.2145e-43	9.1982e-42
CL1018.Contig3_All	122	52	7.7537	3.1715	-1.2897	1.7699e-08	1.7474e-07
CL1025.Contig1_All	352	779	27.6772	58.7793	1.0866	4.7829e-34	1.6082e-32
CL1026.Contig2_All	774	3305	44.4774	182.254	2.0348	0	0
CL103.Contig1_All	2	20	0.6505	6.2428	3.2626	9.7574e-05	0.00057134
CL1033.Contig2_All	238	69	8.9195	2.4815	-1.8458	1.1628e-24	2.9237e-23
CL1037.Contig2_All	23	63	0.9189	2.4154	1.3943	2.9529e-05	0.00018981
CL1038.Contig3_All	35	117	2.7057	8.6798	1.6817	5.5643e-11	6.8599e-10
CL104.Contig5_All	58	190	1.5953	5.0152	1.6525	1.4036e-16	2.5234e-15
CL1043.Contig1_All	59	22	3.7952	1.358	-1.4827	1.4222e-05	9.6001e-05
CL1045.Contig1_All	61	143	1.69	3.8019	1.1697	3.4908e-08	3.3479e-07
CL1045.Contig2_All	34	89	3.3162	8.3302	1.3288	1.6085e-06	1.2471e-05
CL1045.Contig3_All	104	334	5.2462	16.1683	1.6238	2.3667e-27	6.5378e-26
CL1045.Contig4_All	21	612	0.5903	16.5097	4.8057	4.9177e-147	6.1727e-145
CL1045.Contig5_All	86	18	5.0514	1.0146	-2.3158	1.1561e-12	1.622e-11
CL1045.Contig6_All	152	651	4.2834	17.6049	2.0391	4.4038e-70	2.7888e-68
CL1045.Contig7_All	29	159	0.8179	4.3033	2.3954	5.4632e-22	1.2308e-20
CL1045.Contig8_All	37	10	4.7512	1.2323	-1.9469	3.3875e-05	0.00021578
CL1047.Contig9_All	45	8	3.1794	0.5424	-2.5513	6.2078e-08	5.7847e-07
CL1049.Contig1_All	60	0	11.4929	0	-13.4885	2.4369e-19	4.9437e-18
CL1049.Contig3_All	24	0	4.3667	0	-12.0923	3.5425e-08	3.3955e-07
CL1053.Contig1_All	32	433	1.3455	17.4715	3.6988	1.2714e-87	9.7938e-86
CL1053.Contig2_All	76	506	2.8922	18.479	2.6756	2.3464e-75	1.6105e-73
CL1053.Contig3_All	111	311	4.951	13.3118	1.4269	2.0048e-21	4.4355e-20
CL1054.Contig1_All	84	524	4.4116	26.4091	2.5817	5.2634e-75	3.5932e-73
CL1054.Contig2_All	10	53	0.5358	2.7251	2.3465	4.9188e-08	4.6336e-07
CL1055.Contig1_All	111	266	5.5146	12.6817	1.2014	1.4149e-14	2.2617e-13
CL1060.Contig5_All	23	76	2.5789	8.1776	1.6649	1.6694e-07	1.4768e-06
CL1060.Contig8_All	16	56	0.7983	2.6814	1.748	3.5484e-06	2.6231e-05
CL1061.Contig2_All	50	184	2.6081	9.2103	1.8202	3.2698e-18	6.3066e-17
CL1065.Contig2_All	9	37	1.1666	4.6023	1.98	4.5332e-05	0.00028178
CL1065.Contig3_All	31	148	0.9938	4.5531	2.1958	1.1641e-18	2.3037e-17
CL1077.Contig2_All	9	41	0.9607	4.1999	2.1282	6.6845e-06	4.7373e-05
CL110.Contig2_All	24	4	2.7768	0.4441	-2.6445	6.644e-05	0.00040208
CL1100.Contig3_All	41	96	2.0637	4.637	1.168	6.6109e-06	4.6863e-05
CL1101.Contig4_All	0	13	0	0.8509	9.7328	0.00016239	0.00091192
CL1103.Contig3_All	18	224	0.5392	6.4392	3.578	7.4475e-45	3.2011e-43
CL1105.Contig2_All	566	81	27.7792	3.815	-2.8643	3.9498e-95	3.279e-93
CL1110.Contig1_All	754	1607	22.2958	45.6009	1.0323	4.655e-63	2.6885e-61
CL1114.Contig1_All	288	143	5.7648	2.7468	-1.0695	8.1588e-14	1.24e-12
CL1120.Contig1_All	2	32	0.2046	3.1418	3.9407	6.9215e-08	6.4108e-07
CL1120.Contig2_All	133	872	8.9042	56.0229	2.6535	1.8741e-127	2.0609e-125
CL1127.Contig10_All	114	28	3.7416	0.8819	-2.085	1.6243e-14	2.5845e-13
CL1127.Contig7_All	38	10	1.6106	0.4067	-1.9856	2.0689e-05	0.00013675
CL1128.Contig2_All	775	391	37.3458	18.081	-1.0465	2.1052e-33	6.9523e-32
CL1129.Contig2_All	17	0	1.2458	0	-10.2829	5.2456e-06	3.7853e-05
CL113.Contig4_All	276	113	10.0275	3.9397	-1.3478	1.6125e-18	3.1633e-17
CL1130.Contig2_All	117	19	4.9467	0.7709	-2.6819	1.5042e-19	3.0794e-18
CL1130.Contig4_All	250	104	6.9738	2.784	-1.3248	1.6325e-16	2.9199e-15
CL1133.Contig1_All	68	10	4.0354	0.5695	-2.8249	1.6068e-12	2.2266e-11
CL1135.Contig2_All	8	81	0.2382	2.3144	3.2804	6.2622e-16	1.0814e-14
CL1137.Contig1_All	265	743	10.7619	28.9559	1.4279	5.3161e-49	2.463e-47
CL114.Contig3_All	4	40	0.4659	4.4712	3.2626	1.9898e-08	1.9535e-07
CL114.Contig4_All	0	56	0	5.3551	12.3867	4.4363e-17	8.1544e-16
CL1143.Contig1_All	0	13	0	2.3125	11.1752	0.00016239	0.00091184
CL1145.Contig1_All	43	2	1.1105	0.0496	-4.4847	1.2797e-11	1.6581e-10
CL1145.Contig2_All	99	29	9.1512	2.5724	-1.8308	5.4783e-11	6.7592e-10
CL1145.Contig3_All	39	7	0.9594	0.1653	-2.537	5.3314e-07	4.4208e-06
CL1147.Contig1_All	43	96	1.3503	2.8928	1.0992	1.7707e-05	0.00011796
CL1151.Contig1_All	194	80	22.7899	9.0186	-1.3374	2.5852e-13	3.791e-12
CL1159.Contig2_All	65	172	3.0848	7.8334	1.3445	1.5062e-11	1.9405e-10
CL1164.Contig4_All	104	52	1.0001	0.4799	-1.0593	8.8496e-06	6.1629e-05
CL1164.Contig5_All	57	18	9.9007	3.0003	-1.7224	2.0017e-06	1.5344e-05
CL117.Contig1_All	50	18	6.8546	2.3681	-1.5333	4.2956e-05	0.00026892
CL118.Contig1_All	1	120	0.1114	12.8285	6.8475	5.3427e-34	1.7945e-32
CL118.Contig2_All	0	18	0	2.7445	11.4223	5.6194e-06	4.0343e-05
CL1181.Contig1_All	263	2201	8.0927	64.9927	3.0056	0	0
CL1185.Contig2_All	28	130	3.7491	16.7041	2.1556	3.2238e-16	5.6584e-15
CL1186.Contig2_All	480	1227	18.5431	45.4876	1.2946	6.2015e-69	3.8537e-67
CL1191.Contig4_All	164	547	4.7259	15.1262	1.6784	8.4824e-46	3.7194e-44
CL1194.Contig2_All	1160	2882	27.9296	66.5897	1.2535	1.1393e-151	1.4681e-149
CL1197.Contig2_All	641	1591	15.4497	36.7992	1.2521	1.9456e-84	1.4577e-82
CL1205.Contig2_All	413	170	20.3424	8.0354	-1.34	1.0209e-26	2.7774e-25
CL121.Contig1_All	127	274	7.4343	15.3919	1.0499	2.4211e-12	3.3071e-11
CL1215.Contig2_All	4	24	0.0746	0.4297	2.5261	0.00015997	0.00090024
CL1215.Contig3_All	11	41	1.9449	6.9567	1.8387	4.2651e-05	0.00026715
CL1217.Contig2_All	668	330	60.2136	28.5456	-1.0768	2.5024e-30	7.5879e-29
CL1217.Contig4_All	193	56	21.9254	6.105	-1.8445	2.8749e-20	6.0627e-19
CL1217.Contig6_All	4252	1727	513.495	200.144	-1.3593	1.9498e-264	4.1931e-262
CL122.Contig5_All	64	23	3.9545	1.3638	-1.5359	3.4439e-06	2.5512e-05
CL1222.Contig2_All	63	22	1.9394	0.6499	-1.5773	2.6545e-06	1.9931e-05
CL1226.Contig6_All	75	184	2.3844	5.6136	1.2353	6.3028e-11	7.734e-10
CL123.Contig2_All	2	25	0.2769	3.322	3.5846	4.9575e-06	3.5926e-05
CL1240.Contig3_All	46	15	9.851	3.0826	-1.6761	2.9015e-05	0.00018669
CL1240.Contig4_All	14	0	0.7386	0	-9.5286	4.4668e-05	0.00027862
CL1240.Contig8_All	55	8	3.515	0.4906	-2.8409	2.0288e-10	2.385e-09
CL1244.Contig1_All	282	633	19.2534	41.4733	1.1071	8.8615e-29	2.5614e-27
CL1255.Contig2_All	99	28	3.969	1.0772	-1.8815	2.3831e-11	3.0299e-10
CL126.Contig2_All	10	39	0.4167	1.5594	1.9039	4.4349e-05	0.00027671
CL1266.Contig4_All	278	135	2.3903	1.1139	-1.1016	5.6912e-14	8.7125e-13
CL1269.Contig4_All	211	31	10.3706	1.4621	-2.8264	5.5531e-36	1.9724e-34
CL1277.Contig2_All	30	5	0.8736	0.1397	-2.6446	7.4499e-06	5.252e-05
CL128.Contig1_All	82	31	10.0614	3.6502	-1.4628	3.8622e-07	3.2552e-06
CL1280.Contig2_All	2244	803	103.023	35.3779	-1.542	1.9383e-169	2.708e-167
CL1281.Contig7_All	6	41	0.2571	1.6862	2.7134	2.1097e-07	1.8422e-06
CL1282.Contig1_All	5420	2704	286.836	137.325	-1.0626	2.2683e-228	4.2286e-226
CL1282.Contig3_All	80	37	3.2036	1.4219	-1.1719	2.4064e-05	0.00015695
CL1283.Contig3_All	159	57	7.905	2.7195	-1.5394	1.8615e-13	2.7632e-12
CL1285.Contig4_All	450	1419	27.3398	82.7319	1.5974	3.4441e-108	3.2488e-106
CL1289.Contig8_All	88	27	3.5239	1.0376	-1.7639	1.7234e-09	1.87e-08
CL1291.Contig2_All	38	82	1.6007	3.3148	1.0502	0.00013394	0.00076313
CL1292.Contig2_All	29	2	5.649	0.3739	-3.9173	1.3707e-07	1.2258e-06
CL1296.Contig1_All	23	147	0.8401	5.1523	2.6166	1.8902e-22	4.358e-21
CL1296.Contig2_All	205	1534	6.5445	46.9957	2.8442	5.6781e-240	1.1111e-237
CL130.Contig7_All	19	59	0.7698	2.2939	1.5752	9.7689e-06	6.7695e-05
CL130.Contig9_All	355	1150	7.234	22.4882	1.6363	4.5716e-91	3.6463e-89
CL1301.Contig1_All	58	21	4.7898	1.6643	-1.525	1.1145e-05	7.6365e-05
CL131.Contig4_All	25	72	1.924	5.3175	1.4666	3.4373e-06	2.5472e-05
CL1311.Contig2_All	57	23	3.7649	1.4579	-1.3687	5.9141e-05	0.00036075
CL1320.Contig11_All	3837	1615	47.605	19.2283	-1.3079	3.7257e-225	6.8443e-223
CL1320.Contig2_All	2389	38	105.197	1.6058	-6.0337	0	0
CL1320.Contig4_All	102	39	11.1116	4.0771	-1.4465	1.9215e-08	1.8903e-07
CL1320.Contig5_All	43	319	1.7391	12.3809	2.8317	5.0879e-51	2.4343e-49
CL1320.Contig6_All	24053	116368	570.759	2649.87	2.215	0	0
CL1325.Contig11_All	25	68	0.6421	1.6759	1.3841	1.572e-05	0.00010553
CL1325.Contig6_All	4	24	0.1811	1.0428	2.5256	0.00015997	0.00090016
CL1325.Contig7_All	170	488	4.2107	11.5994	1.4619	7.1885e-34	2.4106e-32
CL1325.Contig8_All	46	126	1.2247	3.2193	1.3943	3.0122e-09	3.1964e-08
CL1330.Contig1_All	63	441	5.6419	37.8996	2.7479	8.9359e-68	5.456e-66
CL1330.Contig4_All	54	359	4.2508	27.1192	2.6735	6.7879e-54	3.4135e-52
CL1344.Contig2_All	10	64	0.1482	0.9104	2.619	1.5865e-10	1.8808e-09
CL1347.Contig1_All	2	20	0.2232	2.1415	3.2622	9.7574e-05	0.00057129
CL1348.Contig5_All	27	67	1.4859	3.5384	1.2518	7.2809e-05	0.00043693
CL1353.Contig3_All	95	0	2.79	0	-11.446	3.4233e-30	1.0321e-28
CL1356.Contig2_All	10	74	0.6979	4.9563	2.8282	7.0061e-13	9.972e-12
CL1360.Contig1_All	320	1285	11.2297	43.274	1.9462	1.456e-128	1.6181e-126
CL1363.Contig3_All	148	25	19.4024	3.1451	-2.6251	8.088e-24	1.9669e-22
CL1367.Contig1_All	2	83	0.045	1.7937	5.3169	5.1484e-22	1.1632e-20
CL1367.Contig2_All	12	391	0.2939	9.1882	4.9664	3.8545e-96	3.2341e-94
CL1367.Contig4_All	0	38	0	3.3262	11.6997	8.0571e-12	1.059e-10
CL1371.Contig1_All	218	98	17.5821	7.5848	-1.2129	6.6857e-13	9.5397e-12
CL138.Contig3_All	449	77	24.5145	4.0344	-2.6032	1.6996e-68	1.0468e-66
CL1384.Contig4_All	5	30	0.8577	4.9383	2.5255	2.2051e-05	0.00014475
CL1386.Contig2_All	8	33	0.3341	1.3227	1.9851	0.00011778	0.00067773
CL1387.Contig5_All	33	4	0.736	0.0856	-3.104	3.2132e-07	2.736e-06
CL1391.Contig1_All	19	52	1.2075	3.1715	1.3931	0.00015306	0.00086444
CL1398.Contig1_All	51	20	4.4181	1.6627	-1.4099	0.00010354	0.00060315
CL1398.Contig2_All	221	30	11.3983	1.4848	-2.9405	3.9608e-39	1.5071e-37
CL140.Contig3_All	617	68	45.8476	4.8489	-3.2411	6.9597e-117	7.0054e-115
CL1400.Contig1_All	3	25	0.949	7.5887	2.9994	2.4438e-05	0.00015913
CL1400.Contig11_All	52	0	4.4599	0	-12.1228	7.3687e-17	1.3431e-15
CL1400.Contig19_All	14	0	3.8008	0	-11.8921	4.4668e-05	0.00027859
CL1400.Contig5_All	4	28	0.64	4.299	2.7479	1.8271e-05	0.00012161
CL1400.Contig7_All	30	72	2.2859	5.2647	1.2036	6.6204e-05	0.0004008
CL1400.Contig9_All	15	49	0.8902	2.7905	1.6483	3.2398e-05	0.00020698
CL1403.Contig1_All	181	77	12.5063	5.1056	-1.2925	5.9943e-12	7.9601e-11
CL1404.Contig1_All	6	61	0.321	3.1316	3.2863	2.5671e-12	3.5012e-11
CL1404.Contig3_All	16	96	0.7737	4.4549	2.5255	1.3286e-14	2.128e-13
CL1407.Contig1_All	135	51	9.7479	3.5339	-1.4638	6.6343e-11	8.1298e-10
CL1407.Contig6_All	101	48	4.6124	2.1035	-1.1327	3.7959e-06	2.7916e-05
CL1408.Contig2_All	40	3	9.2872	0.6684	-3.7965	7.3075e-10	8.1699e-09
CL1408.Contig3_All	66	27	8.1709	3.2077	-1.349	1.8878e-05	0.00012536
CL1411.Contig1_All	0	14	0	2.8951	11.4994	8.287e-05	0.00049257
CL1413.Contig3_All	126	52	15.7402	6.2338	-1.3363	3.9938e-09	4.1949e-08
CL1417.Contig2_All	117	25	5.3289	1.0927	-2.2859	1.697e-16	3.0317e-15
CL1417.Contig3_All	68	26	2.8045	1.029	-1.4465	4.6777e-06	3.3981e-05
CL1421.Contig4_All	99	888	2.5388	21.8529	3.1056	1.65e-152	2.1393e-150
CL1424.Contig2_All	109	241	21.7235	46.0922	1.0853	1.4758e-11	1.9028e-10
CL1427.Contig1_All	204	1113	6.1322	32.1061	2.3884	6.1856e-144	7.6274e-142
CL1429.Contig5_All	176	782	7.6862	32.7726	2.0921	1.3527e-86	1.0319e-84
CL1431.Contig1_All	0	56	0	4.314	12.0748	4.4363e-17	8.1521e-16
CL1431.Contig4_All	18	53	1.1776	3.3275	1.4986	5.4116e-05	0.00033248
CL1431.Contig5_All	138	455	5.5391	17.5257	1.6617	7.3907e-38	2.7394e-36
CL1431.Contig6_All	33	274	1.0629	8.4688	2.9942	1.5463e-46	6.8614e-45
CL1444.Contig1_All	16	0	3.7274	0	-11.864	1.0712e-05	7.3847e-05
CL1446.Contig1_All	4	39	0.2002	1.8728	3.2257	3.5616e-08	3.4044e-07
CL1449.Contig6_All	66	138	2.3828	4.7811	1.0047	1.6784e-06	1.2978e-05
CL145.Contig5_All	37	85	1.793	3.9528	1.1405	3.2194e-05	0.00020574
CL1450.Contig5_All	9	36	0.31	1.1899	1.9405	7.2366e-05	0.0004344
CL1450.Contig6_All	28	86	1.0259	3.0239	1.5595	1.0674e-07	9.6597e-07
CL1450.Contig7_All	120	55	6.89	3.0304	-1.185	1.7286e-07	1.527e-06
CL1452.Contig1_All	14	254	3.2396	56.4032	4.1219	2.5547e-56	1.3459e-54
CL1455.Contig2_All	13	45	1.3728	4.5602	1.732	3.7913e-05	0.0002399
CL1456.Contig2_All	34	78	0.9926	2.1852	1.1385	7.0405e-05	0.00042396
CL1462.Contig2_All	57	138	2.672	6.208	1.2162	2.3134e-08	2.2544e-07
CL1466.Contig3_All	4	25	0.1735	1.0405	2.5843	9.3601e-05	0.00054946
CL1471.Contig1_All	0	20	0	1.1075	10.1131	1.4633e-06	1.1444e-05
CL1481.Contig1_All	94	43	5.2914	2.3228	-1.1878	3.6495e-06	2.6911e-05
CL1487.Contig1_All	8748	19073	501.861	1050.03	1.0651	0	0
CL1491.Contig2_All	625	266	15.4198	6.2978	-1.2919	1.6669e-37	6.1494e-36
CL1492.Contig1_All	56	21	8.0956	2.9133	-1.4745	2.557e-05	0.0001659
CL1494.Contig2_All	59	24	4.6444	1.813	-1.3571	4.8979e-05	0.00030293
CL1499.Contig7_All	106	284	2.3205	5.9662	1.3624	1.8113e-18	3.5445e-17
CL15.Contig4_All	14	0	3.7859	0	-11.8864	4.4668e-05	0.00027856
CL1500.Contig3_All	188	90	5.5095	2.5311	-1.1222	3.6244e-10	4.1667e-09
CL1513.Contig6_All	23	4	6.6639	1.1122	-2.583	0.00011769	0.00067819
CL1515.Contig2_All	153	549	5.7153	19.6801	1.7838	6.693e-50	3.1449e-48
CL152.Contig4_All	80	30	3.6269	1.3052	-1.4745	4.5933e-07	3.8396e-06
CL1520.Contig3_All	7	59	0.2565	2.0745	3.0157	3.9217e-11	4.9e-10
CL1520.Contig4_All	54	149	2.0618	5.4595	1.4049	8.5547e-11	1.04e-09
CL1530.Contig1_All	87	30	4.4242	1.464	-1.5955	2.4778e-08	2.4056e-07
CL1533.Contig2_All	55	115	2.3719	4.7592	1.0047	1.2508e-05	8.5113e-05
CL1538.Contig1_All	91	44	5.2424	2.4325	-1.1078	1.6479e-05	0.0001103
CL154.Contig2_All	79	181	2.7737	6.0985	1.1366	1.2935e-09	1.4157e-08
CL1541.Contig3_All	735	123	30.0792	4.8305	-2.6385	1.0902e-112	1.0667e-110
CL1541.Contig4_All	861	242	24.0178	6.4782	-1.8904	1.1509e-87	8.8763e-86
CL1542.Contig5_All	4	28	1.6321	10.9637	2.7479	1.8271e-05	0.0001216
CL1543.Contig1_All	372	157	27.5237	11.1473	-1.304	2.7389e-23	6.5199e-22
CL1547.Contig3_All	131	68	4.6254	2.3041	-1.0054	1.7491e-06	1.3503e-05
CL1549.Contig2_All	2	20	0.0866	0.8313	3.2629	9.7574e-05	0.00057124
CL155.Contig1_All	2	24	0.1942	2.2369	3.5259	9.0477e-06	6.2946e-05
CL1551.Contig3_All	58	11	2.4612	0.4479	-2.4581	1.6231e-09	1.767e-08
CL1553.Contig1_All	13	0	1.2147	0	-10.2464	9.1216e-05	0.00053741
CL1555.Contig1_All	6	35	0.3489	1.9529	2.4847	5.241e-06	3.7837e-05
CL1555.Contig3_All	42	127	2.3114	6.7072	1.5369	1.5248e-10	1.81e-09
CL1560.Contig4_All	126	42	1.2986	0.4154	-1.6444	6.5484e-12	8.6776e-11
CL1569.Contig1_All	50	14	6.7341	1.8094	-1.896	2.0318e-06	1.5563e-05
CL1574.Contig1_All	122	30	12.4634	2.9411	-2.0833	2.0174e-15	3.3916e-14
CL1593.Contig1_All	84	0	10.888	0	-13.4105	8.8144e-27	2.4064e-25
CL1593.Contig2_All	252	0	34.6159	0	-15.0791	7.1394e-79	5.1063e-77
CL1593.Contig3_All	17	0	3.6406	0	-11.83	5.2456e-06	3.7848e-05
CL1597.Contig1_All	135	70	8.2237	4.092	-1.007	1.1767e-06	9.3229e-06
CL1599.Contig1_All	50	111	1.3468	2.8693	1.0912	4.4204e-06	3.2227e-05
CL16.Contig12_All	8	51	0.2586	1.5822	2.6131	1.2814e-08	1.283e-07
CL16.Contig4_All	26	186	1.268	8.7046	2.7792	8.1453e-30	2.429e-28
CL16.Contig9_All	8	42	0.2839	1.4304	2.333	1.4093e-06	1.1049e-05
CL1601.Contig2_All	14	48	0.2353	0.7743	1.7184	2.2914e-05	0.00015004
CL1602.Contig3_All	57	236	3.1195	12.3945	1.9903	1.1699e-25	3.05e-24
CL1608.Contig1_All	2	25	0.2573	3.0865	3.5844	4.9575e-06	3.5922e-05
CL161.Contig4_All	25	63	3.4479	8.3379	1.274	9.7011e-05	0.00056821
CL1612.Contig1_All	135	54	8.9857	3.4492	-1.3814	4.1297e-10	4.72e-09
CL1616.Contig2_All	61	147	4.2233	9.7666	1.2095	9.3432e-09	9.4849e-08
CL163.Contig2_All	168	10	10.9291	0.6243	-4.1298	7.2502e-40	2.827e-38
CL1633.Contig1_All	50	0	7.7654	0	-12.9228	3.0728e-16	5.4023e-15
CL1633.Contig3_All	62	1	7.6345	0.1182	-6.0132	1.9372e-18	3.7849e-17
CL1639.Contig3_All	39	102	2.3549	5.9104	1.3276	2.812e-07	2.4153e-06
CL1642.Contig2_All	23	132	1.3567	7.4722	2.4614	4.8213e-19	9.6412e-18
CL1642.Contig3_All	43	161	1.73	6.2159	1.8452	2.1719e-16	3.8539e-15
CL1643.Contig2_All	76	165	3.2734	6.8199	1.059	4.4976e-08	4.2546e-07
CL1651.Contig3_All	127	26	25.3109	4.9726	-2.3477	2.5472e-18	4.937e-17
CL1651.Contig8_All	43	12	12.9483	3.4676	-1.9008	1.053e-05	7.2655e-05
CL1662.Contig8_All	3441	1483	102.321	42.3182	-1.2737	4.6578e-194	7.3191e-192
CL1681.Contig1_All	9	41	3.6082	15.774	2.1282	6.6845e-06	4.7368e-05
CL1681.Contig2_All	255	608	16.0001	36.6094	1.1941	4.6474e-31	1.4418e-29
CL1694.Contig1_All	35	86	1.2454	2.9365	1.2375	8.1385e-06	5.6986e-05
CL1694.Contig3_All	105	45	3.8554	1.5856	-1.2819	2.0106e-07	1.7601e-06
CL1705.Contig4_All	610	1756	9.4995	26.2424	1.466	7.6939e-118	7.7942e-116
CL171.Contig2_All	519	2535	27.1333	127.18	2.2287	2.6342e-299	6.4837e-297
CL1718.Contig2_All	928	295	17.5562	5.3556	-1.7129	1.5806e-82	1.1662e-80
CL1722.Contig2_All	150	317	2.1398	4.3395	1.0201	1.7931e-13	2.6654e-12
CL1723.Contig1_All	57	243	3.2947	13.4788	2.0325	4.6168e-27	1.2676e-25
CL173.Contig1_All	2	63	0.0775	2.3421	4.9175	2.1232e-16	3.7697e-15
CL173.Contig2_All	0	21	0	0.7423	9.5359	7.4673e-07	6.0713e-06
CL1730.Contig2_All	124	43	3.1763	1.057	-1.5874	3.1239e-11	3.9353e-10
CL1744.Contig2_All	213	457	8.4608	17.4202	1.0419	2.2566e-19	4.5897e-18
CL1747.Contig1_All	939	480	43.6326	21.4039	-1.0275	5.5748e-39	2.1135e-37
CL1747.Contig2_All	28	68	2.8478	6.6369	1.2207	8.8977e-05	0.00052501
CL1752.Contig1_All	114	38	6.0285	1.9284	-1.6444	6.5935e-11	8.0829e-10
CL1752.Contig2_All	55	168	3.2196	9.4374	1.5515	1.1469e-13	1.7272e-12
CL1755.Contig1_All	1139	84	68.4166	4.842	-3.8207	7.9259e-247	1.6007e-244
CL1767.Contig8_All	169	357	5.2049	10.5512	1.0195	5.6493e-15	9.2532e-14
CL1771.Contig1_All	5	31	0.3558	2.117	2.5729	1.2942e-05	8.7902e-05
CL1771.Contig4_All	96	240	5.5629	13.346	1.2625	3.0064e-14	4.6902e-13
CL1776.Contig3_All	39	123	1.7097	5.1744	1.5976	9.1348e-11	1.1086e-09
CL1776.Contig4_All	55	199	2.3749	8.2458	1.7958	3.0266e-19	6.1124e-18
CL1777.Contig4_All	6	29	0.3207	1.4876	2.2137	0.00011429	0.00066024
CL1780.Contig5_All	94	206	2.5439	5.35	1.0725	6.4502e-10	7.2474e-09
CL1786.Contig1_All	1607	779	102.987	47.9084	-1.1041	2.1652e-73	1.4437e-71
CL1790.Contig3_All	471	207	10.7724	4.5433	-1.2455	3.6146e-27	9.9676e-26
CL1790.Contig9_All	19	65	6.3912	20.982	1.715	7.9878e-07	6.4686e-06
CL1796.Contig2_All	2	250	0.0674	8.0897	6.9072	7.1104e-70	4.4848e-68
CL1817.Contig5_All	3	24	0.0829	0.6363	2.9403	4.3132e-05	0.00026981
CL1819.Contig2_All	85	44	6.8394	3.3975	-1.0094	0.00011435	0.00066008
CL1819.Contig5_All	64	23	19.6145	6.7644	-1.5359	3.4439e-06	2.5509e-05
CL1821.Contig2_All	35	115	1.1948	3.7673	1.6568	1.2777e-10	1.5277e-09
CL183.Contig11_All	198	87	3.4911	1.472	-1.2459	2.6881e-12	3.6631e-11
CL1830.Contig2_All	2997	1036	72.3869	24.0126	-1.5919	2.7438e-236	5.271e-234
CL1835.Contig2_All	13	62	1.0959	5.0156	2.1943	1.4048e-08	1.4008e-07
CL1839.Contig3_All	8	33	2.0739	8.2095	1.9849	0.00011778	0.00067767
CL1840.Contig4_All	693	349	17.258	8.3404	-1.0491	3.689e-30	1.1117e-28
CL1846.Contig4_All	62	22	4.8146	1.6394	-1.5542	4.062e-06	2.9786e-05
CL1850.Contig2_All	507	215	25.152	10.2355	-1.2971	6.4257e-31	1.9847e-29
CL186.Contig4_All	11	41	0.3722	1.3313	1.8387	4.2651e-05	0.00026712
CL186.Contig5_All	55	218	1.2398	4.7159	1.9274	6.8519e-23	1.6086e-21
CL1860.Contig2_All	605	278	6.4801	2.8575	-1.1813	8.4397e-32	2.6818e-30
CL1860.Contig3_All	62421	26807	531.995	219.246	-1.2789	0	0
CL1863.Contig2_All	134	0	10.9482	0	-13.4184	2.7654e-42	1.122e-40
CL1870.Contig2_All	3	26	0.1638	1.3622	3.0559	1.3798e-05	9.3424e-05
CL1874.Contig5_All	176	28	7.7748	1.187	-2.7115	5.1788e-29	1.5079e-27
CL1883.Contig5_All	110	232	4.7408	9.5952	1.0172	3.3605e-10	3.8747e-09
CL1888.Contig2_All	16	58	0.4799	1.6695	1.7986	1.4803e-06	1.1545e-05
CL1898.Contig2_All	1558	667	54.9822	22.5885	-1.2834	5.887e-90	4.6253e-88
CL1901.Contig2_All	99	37	5.005	1.795	-1.4794	1.8146e-08	1.7897e-07
CL1909.Contig12_All	34	76	6.1375	13.1655	1.101	0.00013408	0.00076391
CL1909.Contig15_All	41	94	8.8351	19.4386	1.1376	1.2691e-05	8.6283e-05
CL1916.Contig4_All	18	50	0.3448	0.9191	1.4145	0.00017402	0.00097168
CL1919.Contig2_All	27	4	4.4756	0.6363	-2.8143	1.1624e-05	7.9476e-05
CL1919.Contig3_All	403	51	27.1119	3.2926	-3.0416	1.9559e-72	1.2825e-70
CL1930.Contig4_All	2	39	0.1361	2.5477	4.2265	8.9315e-10	9.9134e-09
CL1933.Contig1_All	164	378	8.849	19.5725	1.1452	1.0027e-18	1.9887e-17
CL1939.Contig3_All	14	44	0.4791	1.445	1.5927	0.0001242	0.00071109
CL194.Contig1_All	26	201	0.7101	5.2677	2.8911	2.1813e-33	7.196e-32
CL1940.Contig1_All	4	54	0.2864	3.7107	3.6956	4.8097e-12	6.4413e-11
CL1947.Contig1_All	7	46	1.2906	8.139	2.6568	5.2002e-08	4.876e-07
CL1948.Contig4_All	193	92	13.4161	6.1371	-1.1283	1.7637e-10	2.0846e-09
CL1950.Contig1_All	795	230	20.8842	5.7981	-1.8488	1.0338e-78	7.3773e-77
CL1950.Contig3_All	37	11	8.3928	2.3944	-1.8095	7.9427e-05	0.00047353
CL1951.Contig4_All	363	172	15.7134	7.1449	-1.137	1.2253e-18	2.4226e-17
CL1952.Contig1_All	0	50	0	6.7662	12.7241	2.5123e-15	4.2035e-14
CL1967.Contig2_All	90	214	2.3851	5.4424	1.1902	7.503e-12	9.8865e-11
CL1968.Contig1_All	32	205	6.1125	37.5779	2.62	8.8875e-31	2.7358e-29
CL1968.Contig2_All	14	73	0.6563	3.284	2.323	1.7352e-10	2.0518e-09
CL1968.Contig4_All	97	700	4.3804	30.3351	2.7919	2.2133e-108	2.0909e-106
CL1973.Contig5_All	85	42	1.8231	0.8645	-1.0765	4.7664e-05	0.00029535
CL1976.Contig5_All	46	14	0.7164	0.2092	-1.7759	1.3398e-05	9.0815e-05
CL1978.Contig2_All	60	172	4.154	11.4276	1.4599	6.9135e-13	9.8513e-12
CL1982.Contig2_All	18	51	0.7777	2.1146	1.4431	0.00011842	0.00068045
CL1986.Contig3_All	43	124	4.4389	12.2838	1.4685	9.5424e-10	1.0569e-08
CL1986.Contig5_All	3	27	0.5108	4.4116	3.1105	7.7646e-06	5.4562e-05
CL1986.Contig6_All	54	116	8.166	16.8337	1.0437	5.9861e-06	4.2712e-05
CL1988.Contig5_All	28	67	1.58	3.6282	1.1993	0.00012519	0.00071634
CL199.Contig6_All	8	33	0.5544	2.1947	1.985	0.00011778	0.00067761
CL1990.Contig3_All	242	123	12.1719	5.9368	-1.0358	2.6149e-11	3.3113e-10
CL1993.Contig2_All	1	18	0.2694	4.6528	4.1103	5.7905e-05	0.0003541
CL1995.Contig5_All	721	337	17.9553	8.0537	-1.1567	2.1598e-36	7.7678e-35
CL2000.Contig3_All	49	120	2.0065	4.7155	1.2327	1.4207e-07	1.2672e-06
CL2000.Contig6_All	64	143	3.7752	8.0948	1.1004	1.5097e-07	1.3419e-06
CL2003.Contig2_All	2	28	0.102	1.3705	3.7481	8.0421e-07	6.5117e-06
CL2005.Contig1_All	23	4	1.4174	0.2365	-2.5833	0.00011769	0.00067813
CL2008.Contig4_All	23	3	0.8138	0.1019	-2.9975	3.1603e-05	0.00020231
CL2012.Contig5_All	253	65	10.7295	2.6453	-2.0201	2.8747e-29	8.4446e-28
CL2016.Contig1_All	114	43	10.2358	3.705	-1.4661	1.9375e-09	2.0908e-08
CL2019.Contig2_All	32	88	3.3586	8.8635	1.4	6.9303e-07	5.6485e-06
CL2019.Contig3_All	123	304	8.0092	18.9961	1.246	2.5097e-17	4.6787e-16
CL2022.Contig1_All	132	39	10.4866	2.9732	-1.8185	4.5141e-14	6.9561e-13
CL203.Contig5_All	170	421	4.8682	11.5694	1.2489	1.7392e-23	4.1699e-22
CL2037.Contig3_All	118	304	4.1707	10.311	1.3058	1.6011e-18	3.1449e-17
CL2040.Contig1_All	11	65	0.4302	2.4398	2.5037	3.2451e-10	3.7471e-09
CL2041.Contig3_All	15	46	1.0865	3.1975	1.5573	0.00011219	0.00064897
CL2052.Contig2_All	144	40	6.3247	1.686	-1.9074	3.8254e-16	6.6771e-15
CL2055.Contig1_All	224	44	18.1509	3.4214	-2.4074	4.3308e-32	1.3866e-30
CL2058.Contig2_All	50	323	2.2116	13.7102	2.6321	7.5677e-48	3.4405e-46
CL2060.Contig7_All	97	34	2.8671	0.9644	-1.5719	5.6773e-09	5.8721e-08
CL2061.Contig4_All	120	57	4.0723	1.8563	-1.1334	4.5631e-07	3.8174e-06
CL2063.Contig2_All	81	176	2.7637	5.7628	1.0602	1.5524e-08	1.5416e-07
CL2065.Contig1_All	33	110	2.1508	6.8801	1.6776	2.2533e-10	2.6396e-09
CL2071.Contig5_All	182	68	28.9175	10.3683	-1.4798	2.041e-14	3.2231e-13
CL2074.Contig1_All	43	0	5.2388	0	-12.355	4.55e-14	7.0098e-13
CL2078.Contig1_All	73	12	2.4749	0.3904	-2.6643	1.2745e-12	1.7799e-11
CL2078.Contig3_All	242	106	9.0448	3.8019	-1.2504	8.7683e-15	1.4189e-13
CL208.Contig1_All	176	84	2.9308	1.3423	-1.1266	1.1701e-09	1.2858e-08
CL2080.Contig2_All	83	30	2.8042	0.9727	-1.5275	1.3375e-07	1.1971e-06
CL2080.Contig3_All	300	137	6.5115	2.8536	-1.1902	9.7276e-17	1.7644e-15
CL2084.Contig1_All	18	56	1.0141	3.0276	1.578	1.6203e-05	0.00010863
CL2085.Contig2_All	72	28	6.6823	2.4938	-1.422	3.271e-06	2.4285e-05
CL2086.Contig1_All	9	49	0.6269	3.2753	2.3853	1.2202e-07	1.0973e-06
CL2087.Contig3_All	4	25	0.2005	1.2023	2.5841	9.3601e-05	0.00054941
CL2091.Contig4_All	19	0	3.9463	0	-11.9463	1.2579e-06	9.9378e-06
CL2091.Contig5_All	182	36	12.0559	2.2884	-2.3973	3.1063e-26	8.2692e-25
CL2091.Contig6_All	50	17	3.7395	1.2201	-1.6158	2.1407e-05	0.00014114
CL2093.Contig7_All	60	131	10.2159	21.4044	1.0671	9.5402e-07	7.649e-06
CL2100.Contig4_All	291	16	19.8875	1.0493	-4.2444	2.7136e-69	1.6929e-67
CL2101.Contig1_All	659	182	62.1652	16.4756	-1.9158	1.0398e-68	6.4299e-67
CL2101.Contig2_All	443	153	38.8652	12.8812	-1.5932	1.7144e-36	6.187e-35
CL2103.Contig2_All	99	27	2.8756	0.7526	-1.9339	1.0089e-11	1.3156e-10
CL2108.Contig1_All	38	108	1.6606	4.529	1.4475	1.6592e-08	1.6431e-07
CL2108.Contig4_All	32	8	1.2957	0.3109	-2.0592	6.5735e-05	0.00039838
CL2111.Contig3_All	67	144	3.8533	7.9475	1.0444	4.4035e-07	3.6868e-06
CL2112.Contig1_All	87	33	17.3389	6.3114	-1.458	1.8212e-07	1.6043e-06
CL2112.Contig2_All	86	8	1.8929	0.169	-3.4855	1.2928e-18	2.552e-17
CL2112.Contig3_All	109	47	2.5342	1.0486	-1.2731	1.3732e-07	1.2266e-06
CL2117.Contig6_All	10	44	2.9981	12.6593	2.0781	4.2273e-06	3.0916e-05
CL2117.Contig8_All	70	154	19.0039	40.1212	1.0781	8.277e-08	7.574e-07
CL2119.Contig2_All	27	0	6.3328	0	-12.6286	4.1601e-09	4.3624e-08
CL2123.Contig4_All	35	4	1.6668	0.1828	-3.1887	9.4811e-08	8.6294e-07
CL2123.Contig7_All	136	47	16.5109	5.4757	-1.5923	3.1169e-12	4.2263e-11
CL2128.Contig5_All	29	5	3.0766	0.509	-2.5956	1.3169e-05	8.9358e-05
CL2132.Contig2_All	50	177	5.6615	19.2328	1.7643	6.7334e-17	1.2305e-15
CL2135.Contig2_All	236	2019	8.6655	71.1422	3.0374	0	0
CL2138.Contig2_All	123	308	7.1818	17.2579	1.2648	6.4793e-18	1.2342e-16
CL2156.Contig1_All	72	28	10.0708	3.7584	-1.422	3.271e-06	2.4282e-05
CL2156.Contig7_All	31	3	2.7871	0.2588	-3.4289	2.2728e-07	1.9783e-06
CL2158.Contig1_All	2	32	0.3397	5.2157	3.9405	6.9215e-08	6.4099e-07
CL2158.Contig2_All	1	22	0.0981	2.0709	4.3999	4.673e-06	3.3973e-05
CL2164.Contig1_All	228	90	24.4514	9.2623	-1.4005	2.0991e-16	3.729e-15
CL2164.Contig5_All	141	46	5.4409	1.7034	-1.6754	1.7728e-13	2.6377e-12
CL2168.Contig4_All	8	34	0.5795	2.3634	2.028	7.3269e-05	0.00043948
CL2170.Contig2_All	3	23	0.2338	1.7198	2.8789	7.5841e-05	0.00045362
CL2174.Contig5_All	6	32	0.1744	0.8927	2.3558	2.4938e-05	0.00016213
CL2176.Contig1_All	104	508	4.241	19.8795	2.2288	1.9712e-61	1.11e-59
CL2176.Contig2_All	51	147	2.0971	5.8006	1.4678	2.7002e-11	3.4158e-10
CL2178.Contig1_All	20	0	4.0208	0	-11.9733	6.1601e-07	5.0686e-06
CL2184.Contig1_All	42	14	1.2642	0.4044	-1.6444	8.2263e-05	0.00048919
CL2184.Contig3_All	38	10	1.9851	0.5013	-1.9855	2.0689e-05	0.00013674
CL2188.Contig5_All	140	46	4.6103	1.4537	-1.6651	2.7426e-13	4.0134e-12
CL2195.Contig1_All	58	9	7.7963	1.1609	-2.7475	1.3681e-10	1.6314e-09
CL2195.Contig3_All	119	371	4.1444	12.3992	1.581	3.9802e-29	1.1643e-27
CL2195.Contig4_All	156	443	4.8698	13.2707	1.4463	1.9738e-30	5.9968e-29
CL2197.Contig5_All	110	43	7.3217	2.7466	-1.4145	9.4967e-09	9.6298e-08
CL2205.Contig2_All	151	69	36.7934	16.1343	-1.1893	4.0162e-09	4.2157e-08
CL2208.Contig3_All	3	27	0.1007	0.8694	3.11	7.7646e-06	5.4556e-05
CL2208.Contig4_All	178	564	6.373	19.378	1.6044	2.5049e-44	1.0607e-42
CL2209.Contig2_All	67	143	5.8188	11.918	1.0343	5.937e-07	4.8998e-06
CL2215.Contig2_All	2	33	0.2138	3.3856	3.9851	3.7333e-08	3.561e-07
CL2217.Contig2_All	624	1347	21.1654	43.8446	1.0507	1.1896e-54	6.0792e-53
CL2219.Contig1_All	25	0	7.0944	0	-12.7925	1.7348e-08	1.716e-07
CL2219.Contig2_All	152	0	12.4188	0	-13.6002	7.2532e-48	3.3022e-46
CL2233.Contig7_All	37	11	1.1592	0.3307	-1.8095	7.9427e-05	0.00047349
CL2235.Contig3_All	2	22	0.1223	1.2906	3.3995	2.9894e-05	0.00019197
CL2243.Contig2_All	418	896	9.7709	20.0989	1.0406	2.2483e-36	8.0814e-35
CL2245.Contig4_All	65	30	2.1886	0.9693	-1.175	0.00013858	0.00078798
CL2246.Contig2_All	16	50	1.2045	3.6121	1.5844	4.4737e-05	0.0002783
CL2249.Contig4_All	479	1065	12.0593	25.7302	1.0933	2.2788e-46	1.0098e-44
CL225.Contig1_All	0	22	0	2.1632	11.079	3.8106e-07	3.2147e-06
CL2255.Contig1_All	2	86	0.1808	7.4587	5.3665	7.3238e-23	1.7175e-21
CL2255.Contig3_All	0	48	0	7.6538	12.902	9.6477e-15	1.5583e-13
CL2259.Contig2_All	0	22	0	0.6166	9.2682	3.8106e-07	3.2152e-06
CL2259.Contig6_All	36	280	1.0979	8.1949	2.9	4.669e-46	2.0544e-44
CL2259.Contig7_All	2	31	0.663	9.8624	3.8949	1.2812e-07	1.1489e-06
CL2267.Contig2_All	21	55	2.3319	5.8608	1.3296	0.00016998	0.00095104
CL2273.Contig6_All	144	364	3.5978	8.7273	1.2784	3.2072e-21	7.0391e-20
CL2275.Contig5_All	544	216	10.2382	3.9011	-1.392	1.1793e-36	4.2754e-35
CL2276.Contig2_All	50	18	6.9234	2.3918	-1.5334	4.2956e-05	0.00026889
CL2280.Contig1_All	29	5	9.4328	1.5607	-2.5955	1.3169e-05	8.9348e-05
CL2280.Contig2_All	497	42	42.3631	3.4355	-3.6242	3.5802e-104	3.2647e-102
CL2284.Contig1_All	1352	464	64.2523	21.161	-1.6023	1.124e-108	1.0667e-106
CL2287.Contig2_All	4	32	0.3113	2.39	2.9406	1.9656e-06	1.5082e-05
CL229.Contig1_All	6	63	0.4105	4.1359	3.3327	7.982e-13	1.1307e-11
CL2292.Contig4_All	197	433	12.7435	26.8792	1.0767	2.2961e-19	4.667e-18
CL2294.Contig3_All	43	7	2.0955	0.3274	-2.6782	5.5538e-08	5.196e-07
CL2294.Contig4_All	144	12	5.3675	0.4292	-3.6445	2.2575e-31	7.07e-30
CL230.Contig3_All	142	13	8.3053	0.7297	-3.5087	4.9558e-30	1.4891e-28
CL2304.Contig1_All	10	45	0.5775	2.494	2.1106	2.6112e-06	1.9632e-05
CL2304.Contig2_All	80	33	7.0998	2.8105	-1.337	2.8355e-06	2.121e-05
CL2305.Contig1_All	76	0	12.3022	0	-13.5866	2.6653e-24	6.5808e-23
CL2305.Contig2_All	243	125	10.3692	5.1186	-1.0185	4.4429e-11	5.5228e-10
CL2307.Contig3_All	598	43	17.8667	1.2329	-3.8571	2.2662e-131	2.5637e-129
CL2307.Contig4_All	77	34	6.6957	2.8372	-1.2388	1.5009e-05	0.000101
CL2308.Contig2_All	5	37	1.0741	7.6275	2.8281	4.9163e-07	4.096e-06
CL2310.Contig3_All	34	123	0.8464	2.9384	1.7956	1.9551e-12	2.6921e-11
CL2311.Contig3_All	15	50	0.359	1.1485	1.6777	2.1232e-05	0.00014006
CL2311.Contig4_All	29	82	0.5526	1.4994	1.4401	9.9813e-07	7.9712e-06
CL2312.Contig2_All	78	37	4.93	2.2442	-1.1354	4.7927e-05	0.0002968
CL2314.Contig1_All	19	1	1.5306	0.0773	-4.3075	1.4096e-05	9.5242e-05
CL2314.Contig2_All	202	29	10.3028	1.4194	-2.8597	6.4075e-35	2.2075e-33
CL2323.Contig1_All	10	40	1.1951	4.5874	1.9405	2.7946e-05	0.00018035
CL2323.Contig2_All	14	47	1.7617	5.6755	1.6878	3.5193e-05	0.00022381
CL2325.Contig2_All	306	90	11.0999	3.1329	-1.825	8.3531e-31	2.5725e-29
CL2328.Contig2_All	104	229	6.1034	12.8969	1.0793	5.7481e-11	7.0713e-10
CL2329.Contig2_All	24	114	1.1122	5.0698	2.1885	1.2224e-14	1.9614e-13
CL2335.Contig2_All	171	36	4.2693	0.8625	-2.3074	1.0694e-23	2.5877e-22
CL2336.Contig1_All	939	264	39.9696	10.7839	-1.89	2.0533e-95	1.7114e-93
CL234.Contig2_All	30	5	1.802	0.2882	-2.6445	7.4499e-06	5.2514e-05
CL234.Contig3_All	220	103	9.7123	4.3636	-1.1543	3.9329e-12	5.2941e-11
CL234.Contig4_All	68	23	3.3493	1.0871	-1.6234	6.236e-07	5.117e-06
CL2343.Contig1_All	85	32	7.2812	2.6305	-1.4688	2.1664e-07	1.8907e-06
CL2346.Contig1_All	801	291	52.6045	18.3396	-1.5202	1.9728e-60	1.0962e-58
CL2349.Contig1_All	0	24	0	5.9706	12.5437	9.9229e-08	9.0094e-07
CL2349.Contig2_All	36	102	8.2474	22.4244	1.4431	4.4741e-08	4.2342e-07
CL2361.Contig3_All	26	71	0.9786	2.5646	1.3899	9.5236e-06	6.6053e-05
CL2364.Contig8_All	5	28	0.1649	0.8861	2.4259	6.3245e-05	0.00038429
CL237.Contig1_All	2	1146	0.0602	33.0869	9.1023	0	0
CL237.Contig10_All	0	15	0	4.2419	12.0505	4.2288e-05	0.00026545
CL237.Contig3_All	56	290	5.1079	25.3841	2.3131	2.3859e-37	8.7608e-36
CL237.Contig4_All	11	78	1.955	13.303	2.7665	3.1154e-13	4.5389e-12
CL237.Contig7_All	160	353	4.3352	9.1785	1.0822	3.4723e-16	6.0725e-15
CL2371.Contig2_All	31	5	3.1298	0.4844	-2.6918	4.1977e-06	3.0709e-05
CL2381.Contig2_All	69	16	4.9357	1.0983	-2.168	1.0237e-09	1.1304e-08
CL2387.Contig3_All	55	159	3.1553	8.7534	1.4721	3.7713e-12	5.0809e-11
CL2387.Contig4_All	12	40	0.5077	1.6239	1.6774	0.00014911	0.00084399
CL2397.Contig6_All	332	102	17.4628	5.1485	-1.7621	8.7473e-32	2.7767e-30
CL2398.Contig2_All	237	620	5.3321	13.3859	1.3279	4.8168e-37	1.7574e-35
CL2402.Contig2_All	69	168	9.0976	21.2566	1.2244	5.6243e-10	6.3421e-09
CL2405.Contig3_All	0	20	0	0.7624	9.5744	1.4633e-06	1.1443e-05
CL2405.Contig6_All	6	135	0.1065	2.2995	4.4324	5.4296e-32	1.734e-30
CL2408.Contig1_All	47	136	1.4259	3.9594	1.4734	1.3238e-10	1.5807e-09
CL2415.Contig1_All	211	97	58.9067	25.9873	-1.1806	4.542e-12	6.0944e-11
CL2420.Contig4_All	156	328	2.7818	5.6129	1.0127	9.632e-14	1.4565e-12
CL2424.Contig3_All	1486	3522	52.9016	120.322	1.1855	1.6084e-169	2.2522e-167
CL2425.Contig2_All	145	43	12.329	3.5086	-1.8131	2.9148e-15	4.846e-14
CL243.Contig1_All	18	67	1.0042	3.5871	1.8368	1.4766e-07	1.3156e-06
CL2431.Contig1_All	8	38	0.2527	1.1519	2.1885	1.0488e-05	7.2394e-05
CL2439.Contig2_All	0	48	0	4.6101	12.1706	9.6477e-15	1.5579e-13
CL2442.Contig2_All	16	78	0.5045	2.3601	2.2259	1.2569e-10	1.5033e-09
CL2444.Contig4_All	39	138	1.684	5.7182	1.7637	1.7574e-13	2.6166e-12
CL2451.Contig1_All	12	54	1.4097	6.0875	2.1105	2.4827e-07	2.1465e-06
CL2451.Contig2_All	34	126	1.9218	6.8343	1.8303	5.2729e-13	7.5546e-12
CL2457.Contig3_All	22	70	0.4276	1.3056	1.6104	9.5338e-07	7.6449e-06
CL2462.Contig7_All	26	70	1.3707	3.5414	1.3694	1.3815e-05	9.3509e-05
CL2463.Contig1_All	69	20	4.0051	1.114	-1.8461	3.9217e-08	3.7272e-07
CL2468.Contig2_All	28	100	2.0475	7.0174	1.7771	3.0976e-10	3.5859e-09
CL2471.Contig2_All	16	69	1.0369	4.2913	2.0491	9.6887e-09	9.815e-08
CL2485.Contig1_All	0	27	0	2.3355	11.1895	1.3186e-08	1.3192e-07
CL2496.Contig3_All	40	163	1.2919	5.0521	1.9674	6.3175e-18	1.2037e-16
CL2497.Contig1_All	28	73	3.4356	8.5955	1.323	1.5265e-05	0.00010262
CL250.Contig2_All	4468	11724	196.493	494.785	1.3323	0	0
CL2510.Contig2_All	607	1384	109.003	238.502	1.1296	7.2301e-63	4.1681e-61
CL2515.Contig1_All	81	0	7.8559	0	-12.9396	7.5059e-26	1.9723e-24
CL2516.Contig3_All	0	19	0	0.9869	9.9468	2.8676e-06	2.1437e-05
CL252.Contig1_All	77	223	20.266	56.3235	1.4747	1.668e-16	2.9807e-15
CL252.Contig2_All	106	460	9.4316	39.2774	2.0581	1.3331e-50	6.349e-49
CL252.Contig3_All	42	112	5.4338	13.9052	1.3556	4.4838e-08	4.2422e-07
CL2524.Contig2_All	24	76	0.943	2.8656	1.6035	3.5048e-07	2.9699e-06
CL2529.Contig8_All	135	486	2.9591	10.2227	1.7885	1.5988e-44	6.8116e-43
CL254.Contig2_All	116	0	6.0325	0	-12.5585	1.0544e-36	3.8271e-35
CL2541.Contig1_All	215	74	14.0529	4.6416	-1.5982	1.3663e-18	2.6938e-17
CL2544.Contig1_All	46	218	2.6678	12.1328	2.1852	1.2118e-26	3.2855e-25
CL2544.Contig4_All	347	738	11.0932	22.6408	1.0292	9.5916e-30	2.8549e-28
CL2550.Contig1_All	166	550	7.3994	23.5266	1.6688	1.1118e-45	4.8581e-44
CL2550.Contig6_All	8	83	0.1872	1.8637	3.3155	1.9532e-16	3.4786e-15
CL2550.Contig8_All	17	77	0.3859	1.6772	2.1198	5.7153e-10	6.4401e-09
CL2550.Contig9_All	0	15	0	5.1165	12.3209	4.2288e-05	0.00026543
CL2551.Contig1_All	13	0	2.1243	0	-11.0528	9.1216e-05	0.00053736
CL2551.Contig2_All	29	2	2.1855	0.1446	-3.9178	1.3707e-07	1.2256e-06
CL2555.Contig3_All	42	97	2.4297	5.385	1.1482	7.8922e-06	5.5378e-05
CL2556.Contig2_All	94	14	6.6414	0.9492	-2.8067	1.0559e-16	1.9109e-15
CL2563.Contig1_All	94	292	4.0311	12.0166	1.5758	3.7488e-23	8.8803e-22
CL2563.Contig7_All	114	397	3.9168	13.0897	1.7407	2.2509e-35	7.862e-34
CL2566.Contig2_All	56	21	3.2949	1.1857	-1.4745	2.557e-05	0.00016588
CL2566.Contig4_All	19	0	1.0456	0	-10.0301	1.2579e-06	9.9365e-06
CL257.Contig2_All	115	25	20.5442	4.2859	-2.2611	4.8315e-16	8.3798e-15
CL257.Contig4_All	25	2	2.2955	0.1762	-3.7035	1.8331e-06	1.4123e-05
CL2576.Contig4_All	61	20	2.7279	0.8583	-1.6682	1.5105e-06	1.1759e-05
CL2578.Contig2_All	14	52	0.6045	2.1547	1.8337	3.9571e-06	2.9054e-05
CL2585.Contig4_All	119	26	7.3332	1.5376	-2.2538	1.7149e-16	3.0628e-15
CL2588.Contig2_All	104	30	11.1706	3.0922	-1.853	1.2188e-11	1.5818e-10
CL2589.Contig3_All	24	82	1.5239	4.9966	1.7132	2.8729e-08	2.7709e-07
CL2592.Contig2_All	197	435	9.8439	20.8591	1.0834	1.2562e-19	2.5791e-18
CL2595.Contig2_All	362	96	9.5168	2.4219	-1.9743	5.1469e-40	2.0094e-38
CL2600.Contig4_All	27	69	2.2845	5.6024	1.2942	3.5927e-05	0.00022814
CL2601.Contig1_All	25	67	3.2103	8.2563	1.3628	2.2791e-05	0.00014932
CL2603.Contig1_All	144	12	12.8959	1.0313	-3.6444	2.2575e-31	7.0665e-30
CL2606.Contig1_All	48	105	4.4369	9.314	1.0698	1.1182e-05	7.6596e-05
CL2608.Contig2_All	38	104	0.8145	2.1393	1.3932	7.4386e-08	6.8425e-07
CL2613.Contig1_All	92	36	2.9645	1.1132	-1.4131	1.5962e-07	1.415e-06
CL2616.Contig2_All	2661	979	152.658	53.897	-1.502	5.5592e-193	8.6279e-191
CL2626.Contig2_All	33	84	2.6368	6.441	1.2885	5.377e-06	3.8695e-05
CL2626.Contig3_All	316	788	12.5593	30.0548	1.2588	4.683e-43	1.9324e-41
CL2632.Contig1_All	44	10	1.508	0.3289	-2.1969	9.7859e-07	7.8271e-06
CL2632.Contig2_All	59	11	2.3668	0.4235	-2.4825	9.3743e-10	1.0388e-08
CL2634.Contig1_All	38	83	4.0626	8.5154	1.0677	9.8347e-05	0.00057501
CL2634.Contig2_All	26	0	3.3449	0	-11.7077	8.4953e-09	8.6547e-08
CL2635.Contig8_All	62	16	3.8482	0.953	-2.0136	3.481e-08	3.3391e-07
CL2637.Contig2_All	85	201	6.434	14.6004	1.1822	4.103e-11	5.1175e-10
CL2637.Contig3_All	70	275	4.1433	15.6204	1.9146	3.0688e-28	8.7143e-27
CL2637.Contig5_All	27	65	8.0599	18.6203	1.208	0.00014532	0.00082383
CL2640.Contig1_All	2896	7595	144.605	363.932	1.3315	0	0
CL2641.Contig1_All	19	57	3.3681	9.6964	1.5255	2.1876e-05	0.00014371
CL2641.Contig2_All	7	34	1.5275	7.12	2.2207	2.6889e-05	0.00017404
CL2644.Contig1_All	33	95	3.9302	10.8575	1.466	9.2648e-08	8.4386e-07
CL265.Contig1_All	82	12	11.8792	1.6682	-2.8321	7.2431e-15	1.1769e-13
CL2650.Contig1_All	59	23	12.9569	4.8471	-1.4185	2.6794e-05	0.0001735
CL2652.Contig1_All	23	127	0.9435	4.9995	2.4057	6.2566e-18	1.1932e-16
CL2654.Contig5_All	37	11	2.0428	0.5828	-1.8095	7.9427e-05	0.00047344
CL2657.Contig3_All	74	155	3.968	7.9759	1.0072	3.6265e-07	3.0668e-06
CL2658.Contig1_All	132	50	6.4556	2.3466	-1.46	1.1745e-10	1.4107e-09
CL2658.Contig2_All	335	162	17.1116	7.9409	-1.1076	1.1521e-16	2.0783e-15
CL2662.Contig1_All	39	4	4.971	0.4893	-3.3447	8.014e-09	8.179e-08
CL2665.Contig2_All	32	3	1.8435	0.1658	-3.4749	1.211e-07	1.0909e-06
CL2666.Contig1_All	387	963	19.0345	45.4532	1.2558	4.8147e-52	2.3409e-50
CL2666.Contig7_All	22	58	1.0699	2.7067	1.3391	0.00010274	0.00059893
CL2677.Contig10_All	314	148	14.435	6.5292	-1.1446	1.7395e-16	3.1059e-15
CL2677.Contig3_All	2	35	0.1237	2.0772	4.0697	1.0813e-08	1.0902e-07
CL268.Contig2_All	27	72	1.3318	3.4081	1.3556	1.212e-05	8.2623e-05
CL268.Contig3_All	67	224	1.971	6.3238	1.6819	9.8487e-20	2.0333e-18
CL2680.Contig1_All	399	162	26.2037	10.2097	-1.3598	2.0361e-26	5.4594e-25
CL2680.Contig4_All	1151	467	76.2437	29.6861	-1.3608	4.1268e-73	2.7343e-71
CL2682.Contig1_All	4	38	0.7495	6.8332	3.1886	6.3618e-08	5.9176e-07
CL2687.Contig2_All	10	48	0.3436	1.5826	2.2035	6.0275e-07	4.9679e-06
CL2692.Contig3_All	18	50	0.3397	0.9055	1.4145	0.00017402	0.00097159
CL2694.Contig1_All	31	2	2.7059	0.1675	-4.0139	3.704e-08	3.5352e-07
CL2697.Contig1_All	283	139	16.9253	7.9776	-1.0852	6.8537e-14	1.0454e-12
CL2699.Contig2_All	312	38	12.2871	1.4361	-3.0969	1.9991e-57	1.0748e-55
CL2705.Contig2_All	24	72	1.0775	3.1019	1.5255	1.7546e-06	1.3544e-05
CL2709.Contig5_All	24	72	0.8483	2.4421	1.5255	1.7546e-06	1.3542e-05
CL2711.Contig2_All	53	144	1.2851	3.3506	1.3825	2.9165e-10	3.3825e-09
CL2711.Contig3_All	75	300	2.8138	10.801	1.9406	3.4191e-31	1.0639e-29
CL2713.Contig1_All	63	18	1.4534	0.3985	-1.8668	1.2451e-07	1.1183e-06
CL2713.Contig2_All	445	224	11.2816	5.4496	-1.0497	5.8963e-20	1.2246e-18
CL2715.Contig3_All	28	93	1.2121	3.8633	1.6723	6.0858e-09	6.2751e-08
CL2716.Contig2_All	12	52	0.5945	2.472	2.0559	6.4675e-07	5.2898e-06
CL2717.Contig3_All	24	60	0.8593	2.0615	1.2625	0.00015948	0.00089773
CL2717.Contig4_All	3	40	0.4383	5.608	3.6775	3.5181e-09	3.7139e-08
CL2717.Contig5_All	165	2863	6.065	100.989	4.0575	0	0
CL2719.Contig1_All	44	135	9.6937	28.5414	1.5579	2.5762e-11	3.2636e-10
CL2719.Contig3_All	35	149	3.5441	14.4786	2.0304	3.845e-17	7.0841e-16
CL272.Contig2_All	58	14	3.1667	0.7335	-2.1101	3.9046e-08	3.712e-07
CL2721.Contig3_All	36	11	1.2744	0.3737	-1.7699	0.00012689	0.00072583
CL2721.Contig6_All	64	17	3.3689	0.8587	-1.9721	3.231e-08	3.1059e-07
CL2721.Contig9_All	83	22	6.9207	1.7604	-1.975	2.7353e-10	3.1759e-09
CL2729.Contig2_All	8	77	0.2506	2.315	3.2076	6.3561e-15	1.0368e-13
CL273.Contig1_All	18	51	2.0282	5.5145	1.443	0.00011842	0.00068039
CL2730.Contig2_All	171	73	8.4166	3.448	-1.2875	2.6295e-11	3.3291e-10
CL2736.Contig1_All	57	129	2.4323	5.2824	1.1189	4.3437e-07	3.6396e-06
CL274.Contig2_All	27	120	2.9137	12.427	2.0926	1.4143e-14	2.2613e-13
CL2745.Contig1_All	114	37	6.9877	2.1764	-1.6829	3.172e-11	3.9919e-10
CL2745.Contig3_All	1	18	0.1155	1.9952	4.1106	5.7905e-05	0.00035406
CL2748.Contig2_All	0	18	0	0.622	9.2808	5.6194e-06	4.0338e-05
CL2756.Contig4_All	119	455	4.6784	17.166	1.8755	1.7854e-44	7.5964e-43
CL2757.Contig4_All	18	0	0.7397	0	-9.5308	2.5688e-06	1.9385e-05
CL2758.Contig2_All	315	116	7.0296	2.4842	-1.5007	2.5139e-24	6.2142e-23
CL276.Contig1_All	11	45	1.1254	4.4181	1.973	6.8097e-06	4.8218e-05
CL2766.Contig1_All	45	16	2.1415	0.7307	-1.5513	9.2077e-05	0.00054102
CL277.Contig2_All	27	4	1.1162	0.1587	-2.8142	1.1624e-05	7.9467e-05
CL2770.Contig2_All	120	257	5.2142	10.7162	1.0393	1.6968e-11	2.178e-10
CL2775.Contig6_All	653	1395	34.8792	71.5047	1.0357	2.9238e-55	1.5151e-53
CL2776.Contig1_All	97	429	3.4127	14.484	2.0855	4.3815e-48	2.002e-46
CL2785.Contig2_All	6	34	0.231	1.2562	2.4431	8.849e-06	6.1645e-05
CL2794.Contig4_All	6	34	0.1371	0.7455	2.443	8.849e-06	6.1639e-05
CL2797.Contig1_All	49	110	2.2723	4.8952	1.1072	3.7634e-06	2.771e-05
CL2801.Contig1_All	59	4	1.9309	0.1256	-3.9424	2.2855e-14	3.5939e-13
CL2807.Contig2_All	58	19	3.8793	1.2195	-1.6695	2.7209e-06	2.0396e-05
CL2808.Contig1_All	187	24	13.3213	1.6407	-3.0214	3.1899e-34	1.0783e-32
CL2809.Contig1_All	8	34	0.6719	2.7405	2.0281	7.3269e-05	0.00043944
CL281.Contig5_All	85	20	3.6864	0.8324	-2.1469	1.5371e-11	1.9791e-10
CL281.Contig6_All	357	141	7.7929	2.9536	-1.3997	8.3924e-25	2.1272e-23
CL2814.Contig4_All	861	390	24.2533	10.5424	-1.202	9.6347e-46	4.2159e-44
CL2821.Contig2_All	43	94	2.6334	5.5243	1.0689	3.3064e-05	0.00021087
CL2821.Contig4_All	89	280	4.66	14.0689	1.5941	1.2979e-22	3.0145e-21
CL2828.Contig3_All	23	4	1.2191	0.2035	-2.5827	0.00011769	0.00067807
CL2829.Contig8_All	5	71	0.2376	3.238	3.7685	1.1001e-15	1.8729e-14
CL2830.Contig3_All	33	9	2.5482	0.6669	-1.9339	9.9495e-05	0.00058102
CL2836.Contig1_All	0	18	0	2.0824	11.024	5.6194e-06	4.0333e-05
CL2842.Contig1_All	39	88	1.34	2.9015	1.1146	3.2732e-05	0.00020899
CL2843.Contig4_All	6	29	1.0501	4.8707	2.2136	0.00011429	0.00066018
CL2844.Contig1_All	28	94	2.3837	7.6794	1.6878	4.0034e-09	4.2036e-08
CL2851.Contig1_All	81	173	3.0842	6.3214	1.0353	3.8073e-08	3.6266e-07
CL2851.Contig2_All	18	2	3.5363	0.3771	-3.2292	0.00015457	0.00087225
CL2863.Contig3_All	26	2	0.9491	0.0701	-3.7591	9.6176e-07	7.7062e-06
CL2867.Contig1_All	37	6	1.2001	0.1868	-2.6836	4.7999e-07	4.0064e-06
CL2867.Contig2_All	152	32	5.2486	1.0604	-2.3073	3.1557e-21	6.9308e-20
CL2867.Contig5_All	41	97	0.7131	1.6189	1.1828	4.751e-06	3.4493e-05
CL287.Contig2_All	64	22	2.2448	0.7405	-1.6	1.7282e-06	1.3352e-05
CL2870.Contig6_All	192	406	8.5363	17.3221	1.0209	7.3286e-17	1.3366e-15
CL2870.Contig7_All	357	48	14.1562	1.8265	-2.9543	1.5494e-62	8.8994e-61
CL2872.Contig2_All	88	44	5.6187	2.696	-1.0594	4.4084e-05	0.00027549
CL2877.Contig1_All	190	89	7.8454	3.5266	-1.1536	1.1629e-10	1.3994e-09
CL2885.Contig2_All	41	4	5.3852	0.5042	-3.4169	2.2998e-09	2.4645e-08
CL2889.Contig1_All	21	2	0.9752	0.0891	-3.4522	2.3562e-05	0.00015405
CL2893.Contig3_All	82	13	2.2939	0.349	-2.7165	2.7653e-14	4.3226e-13
CL2893.Contig5_All	110	24	3.0885	0.6466	-2.256	2.2943e-15	3.8479e-14
CL2894.Contig1_All	0	17	0	4.2133	12.0407	1.1012e-05	7.5561e-05
CL2897.Contig3_All	38	119	2.9777	8.9485	1.5874	2.2397e-10	2.6242e-09
CL2899.Contig1_All	571	189	35.6653	11.3287	-1.6545	4.5876e-49	2.1271e-47
CL290.Contig1_All	53	0	7.2514	0	-12.824	3.6085e-17	6.6639e-16
CL290.Contig2_All	76	256	3.9703	12.8337	1.6926	1.5851e-22	3.6665e-21
CL2900.Contig1_All	3	45	0.2162	3.1116	3.8472	1.6799e-10	1.989e-09
CL2900.Contig4_All	4	35	0.3435	2.8843	3.0698	3.5768e-07	3.0276e-06
CL2902.Contig2_All	499	1146	12.0566	26.5716	1.1401	4.1187e-53	2.0355e-51
CL2903.Contig1_All	337	1133	14.8111	47.7852	1.6899	7.0862e-94	5.8291e-92
CL2904.Contig3_All	0	14	0	1.6723	10.7076	8.287e-05	0.00049252
CL2907.Contig1_All	20	2	1.9674	0.1888	-3.3814	4.4273e-05	0.00027648
CL2908.Contig1_All	142	46	10.5973	3.2944	-1.6856	1.144e-13	1.7232e-12
CL2908.Contig2_All	3407	1373	161.58	62.4874	-1.3706	5.5768e-215	9.7071e-213
CL2918.Contig1_All	27	70	1.0591	2.6349	1.3149	2.5099e-05	0.00016301
CL2926.Contig2_All	46	172	2.1303	7.644	1.8433	2.1782e-17	4.0704e-16
CL2946.Contig1_All	19	1	1.3128	0.0663	-4.3075	1.4096e-05	9.5232e-05
CL2949.Contig4_All	200	422	5.8612	11.868	1.0178	2.1888e-17	4.0877e-16
CL2953.Contig2_All	20	112	0.5129	2.7562	2.4259	4.0551e-16	7.0721e-15
CL2956.Contig10_All	17	1	6.5126	0.3676	-4.147	5.3428e-05	0.00032893
CL2956.Contig12_All	13	0	2.7001	0	-11.3988	9.1216e-05	0.00053731
CL2956.Contig5_All	417	213	10.7255	5.2574	-1.0286	3.1243e-18	6.0314e-17
CL2956.Contig8_All	23	0	6.8957	0	-12.7515	7.2341e-08	6.6719e-07
CL2959.Contig2_All	41	14	1.9312	0.6328	-1.6097	0.0001279	0.00073084
CL2964.Contig1_All	40	149	3.2681	11.6823	1.8378	3.3703e-15	5.5798e-14
CL2964.Contig2_All	2	29	0.2966	4.127	3.7985	4.3677e-07	3.6588e-06
CL2964.Contig3_All	70	221	3.0687	9.2972	1.5992	3.0572e-18	5.9036e-17
CL2965.Contig2_All	422	186	75.1936	31.8045	-1.2414	2.1803e-24	5.4152e-23
CL2968.Contig1_All	96	234	5.3257	12.4575	1.226	2.2761e-13	3.358e-12
CL2969.Contig3_All	92	196	2.9439	6.0186	1.0317	5.2588e-09	5.4564e-08
CL2980.Contig3_All	31	73	0.851	1.923	1.1761	7.9828e-05	0.00047561
CL2981.Contig6_All	32	76	1.1122	2.5349	1.1885	4.9166e-05	0.00030396
CL2983.Contig3_All	4	30	0.4186	3.0125	2.8473	6.0325e-06	4.3039e-05
CL2996.Contig3_All	65	16	2.2927	0.5416	-2.0817	7.8076e-09	7.9735e-08
CL2996.Contig4_All	60	4	3.8133	0.244	-3.9661	1.1913e-14	1.913e-13
CL2997.Contig1_All	62	6	2.4684	0.2292	-3.4289	1.3571e-13	2.0326e-12
CL30.Contig11_All	18	2	0.6081	0.0648	-3.2302	0.00015457	0.00087218
CL3014.Contig5_All	133	333	5.6266	13.519	1.2647	3.0465e-19	6.1506e-18
CL3029.Contig2_All	111	301	5.4634	14.2172	1.3798	7.8256e-20	1.6194e-18
CL3043.Contig7_All	32	94	1.024	2.8865	1.4951	7.038e-08	6.5015e-07
CL3048.Contig2_All	326	870	13.5259	34.6397	1.3567	5.9494e-53	2.9287e-51
CL305.Contig2_All	68	31	4.9884	2.1823	-1.1927	7.9664e-05	0.00047472
CL3055.Contig1_All	19	83	3.541	14.8444	2.0677	2.3443e-10	2.7401e-09
CL3056.Contig3_All	65	185	2.2603	6.1736	1.4496	1.2668e-13	1.9019e-12
CL3069.Contig2_All	18	0	0.6911	0	-9.4328	2.5688e-06	1.9382e-05
CL307.Contig2_All	27	79	0.9677	2.7171	1.4894	8.5491e-07	6.8886e-06
CL3071.Contig2_All	38	10	2.574	0.65	-1.9855	2.0689e-05	0.00013672
CL3081.Contig1_All	34	109	1.957	6.0208	1.6213	7.1806e-10	8.0323e-09
CL3085.Contig1_All	533	217	40.3892	15.7799	-1.3559	1.3446e-34	4.5923e-33
CL3086.Contig2_All	8	70	0.5589	4.6932	3.0699	3.5069e-13	5.0928e-12
CL309.Contig5_All	31	92	1.6845	4.7975	1.51	7.8407e-08	7.1945e-07
CL3093.Contig1_All	25	4	0.3637	0.0558	-2.7044	3.7325e-05	0.00023647
CL3094.Contig1_All	6481	3003	634.817	282.273	-1.1693	0	0
CL3094.Contig2_All	862	3	139.206	0.4649	-8.2261	7.4064e-261	1.566e-258
CL3102.Contig2_All	183	21	5.8287	0.6419	-3.1828	3.4709e-35	1.2043e-33
CL3104.Contig1_All	27	86	2.2678	6.9317	1.6119	5.219e-08	4.8915e-07
CL3104.Contig2_All	145	65	46.506	20.006	-1.217	4.3356e-09	4.5343e-08
CL3104.Contig3_All	92	34	36.2518	12.8566	-1.4955	4.5378e-08	4.2914e-07
CL3106.Contig1_All	210	3256	8.5941	127.871	3.8952	0	0
CL3106.Contig2_All	107	1536	4.3841	60.394	3.7841	0	0
CL3109.Contig3_All	33	104	1.2072	3.651	1.5966	2.6561e-09	2.8338e-08
CL3110.Contig1_All	11	54	1.6383	7.7179	2.236	8.8769e-08	8.1005e-07
CL3110.Contig2_All	35	106	2.965	8.6172	1.5392	4.8812e-09	5.0813e-08
CL3117.Contig2_All	170	28	4.7193	0.7459	-2.6615	1.547e-27	4.3093e-26
CL3122.Contig6_All	84	211	3.7274	8.985	1.2693	8.531e-13	1.2063e-11
CL3124.Contig2_All	0	18	0	0.8996	9.8131	5.6194e-06	4.0329e-05
CL3126.Contig2_All	556	175	52.8102	15.951	-1.7272	1.0106e-50	4.8204e-49
CL3129.Contig1_All	0	30	0	4.1971	12.0352	1.7522e-09	1.9003e-08
CL3132.Contig1_All	94	35	13.1214	4.6884	-1.4848	3.8301e-08	3.6461e-07
CL3133.Contig2_All	6210	2816	301.142	131.045	-1.2004	0	0
CL3137.Contig1_All	443	4286	19.7594	183.455	3.2148	0	0
CL3138.Contig3_All	112	629	2.4534	13.2222	2.4301	8.821e-84	6.57e-82
CL3141.Contig1_All	8	137	0.4263	7.006	4.0387	1.4172e-30	4.3244e-29
CL3141.Contig2_All	3	33	0.1905	2.0108	3.3999	2.3256e-07	2.0218e-06
CL3143.Contig1_All	176	89	8.9436	4.3401	-1.0431	1.0941e-08	1.102e-07
CL3143.Contig2_All	417	157	18.6722	6.7463	-1.4687	9.6862e-31	2.9715e-29
CL3158.Contig1_All	504	77	47.8052	7.0088	-2.7699	5.4759e-82	4.0121e-80
CL3159.Contig5_All	107	265	4.3428	10.3214	1.2489	2.4045e-15	4.0273e-14
CL3161.Contig5_All	177	74	14.67	5.8857	-1.3176	5.0138e-12	6.7004e-11
CL3168.Contig2_All	208	445	3.1447	6.4563	1.0378	8.5908e-19	1.7071e-17
CL3168.Contig7_All	16	48	0.8553	2.4623	1.5255	0.00010078	0.00058825
CL3169.Contig1_All	0	30	0	3.577	11.8045	1.7522e-09	1.9e-08
CL3169.Contig2_All	0	13	0	3.8234	11.9006	0.00016239	0.00091176
CL3172.Contig1_All	95	49	6.4351	3.1852	-1.0146	4.1754e-05	0.00026246
CL3179.Contig1_All	499	100	51.5114	9.9063	-2.3785	1.5384e-68	9.4943e-67
CL3184.Contig2_All	180	554	2.935	8.6688	1.5625	5.4038e-42	2.1827e-40
CL319.Contig3_All	254	672	3.8159	9.6882	1.3442	9.8607e-41	3.9077e-39
CL3196.Contig1_All	40	6	2.0089	0.2892	-2.7963	8.4762e-08	7.754e-07
CL32.Contig2_All	25	62	0.8672	2.0638	1.2509	0.00013799	0.00078483
CL3208.Contig1_All	37	117	2.2659	6.876	1.6015	2.4511e-10	2.858e-09
CL3209.Contig2_All	6	30	0.279	1.3386	2.2624	6.9118e-05	0.00041681
CL321.Contig5_All	126	47	2.1781	0.7797	-1.4821	1.9566e-10	2.3045e-09
CL3210.Contig1_All	58	22	3.7414	1.3619	-1.458	2.1423e-05	0.00014123
CL3211.Contig4_All	15	46	1.0911	3.211	1.5572	0.00011219	0.00064891
CL3214.Contig3_All	11	48	0.813	3.4044	2.0661	1.6514e-06	1.2782e-05
CL3216.Contig1_All	127	636	5.219	25.0814	2.2648	5.7378e-78	4.0623e-76
CL3216.Contig6_All	9	70	1.3093	9.7725	2.8999	1.5513e-12	2.1517e-11
CL3217.Contig1_All	62	144	2.9104	6.4867	1.1563	4.1673e-08	3.9522e-07
CL3218.Contig1_All	102	36	20.5662	6.9657	-1.5619	2.716e-09	2.8962e-08
CL3219.Contig2_All	215	528	12.8808	30.356	1.2368	1.2274e-28	3.5283e-27
CL322.Contig23_All	5	30	0.0763	0.4394	2.5258	2.2051e-05	0.00014474
CL3222.Contig2_All	1	17	0.0697	1.1375	4.0286	0.00010808	0.00062726
CL3230.Contig4_All	18	51	0.876	2.3817	1.443	0.00011842	0.00068033
CL3236.Contig1_All	10	52	1.8147	9.0554	2.319	8.166e-08	7.4768e-07
CL3236.Contig2_All	25	88	1.315	4.4419	1.7561	4.8729e-09	5.0751e-08
CL324.Contig1_All	4	32	0.2568	1.9717	2.9407	1.9656e-06	1.508e-05
CL324.Contig2_All	142	529	11.268	40.283	1.8379	4.3304e-50	2.0439e-48
CL3242.Contig1_All	276	901	16.7832	52.5773	1.6474	2.023e-72	1.3251e-70
CL3248.Contig1_All	7	37	0.4314	2.1881	2.3426	5.9052e-06	4.2192e-05
CL3250.Contig4_All	32	0	1.2293	0	-10.2636	1.1716e-10	1.4088e-09
CL326.Contig1_All	157	413	6.5297	16.4836	1.3359	1.9634e-25	5.0891e-24
CL326.Contig2_All	16	49	0.9487	2.7881	1.5553	6.7293e-05	0.00040646
CL3264.Contig2_All	247	52	11.2648	2.2758	-2.3074	1.4828e-33	4.9124e-32
CL3264.Contig3_All	27	0	1.6218	0	-10.6634	4.1601e-09	4.3616e-08
CL3274.Contig1_All	15	127	1.0161	8.2555	3.0223	1.5499e-22	3.5892e-21
CL3275.Contig1_All	27	5	1.3395	0.238	-2.4927	4.0613e-05	0.00025588
CL3278.Contig2_All	537	112	23.3333	4.6701	-2.3209	1.5637e-71	1.0116e-69
CL3286.Contig2_All	13	42	3.1235	9.684	1.6324	0.00013661	0.0007774
CL3291.Contig1_All	458	123	36.4272	9.388	-1.9561	1.3558e-49	6.3376e-48
CL3297.Contig1_All	122	58	20.6195	9.4071	-1.1322	3.7457e-07	3.1625e-06
CL3297.Contig2_All	56	17	5.7209	1.6666	-1.7793	1.4446e-06	1.1309e-05
CL3302.Contig2_All	23	66	0.9833	2.7077	1.4614	9.403e-06	6.5253e-05
CL3310.Contig2_All	301	117	14.8258	5.5302	-1.4227	1.2036e-21	2.6883e-20
CL3311.Contig2_All	388	853	6.5433	13.8044	1.077	1.283e-36	4.6462e-35
CL3312.Contig4_All	14	0	2.2193	0	-11.1159	4.4668e-05	0.00027854
CL3314.Contig1_All	30	95	2.6153	7.9476	1.6035	1.1755e-08	1.1794e-07
CL3317.Contig2_All	97	36	4.2496	1.5135	-1.4894	2.1508e-08	2.1028e-07
CL332.Contig1_All	30	120	5.4728	21.0076	1.9406	2.3784e-13	3.5032e-12
CL3333.Contig2_All	66	21	8.3508	2.5498	-1.7115	3.4438e-07	2.9198e-06
CL3335.Contig3_All	84	209	2.4628	5.8802	1.2556	1.689e-12	2.3364e-11
CL3337.Contig4_All	0	46	0	1.4392	10.4911	3.7049e-14	5.7514e-13
CL3338.Contig3_All	70	302	3.9308	16.274	2.0497	1.3237e-33	4.4015e-32
CL3340.Contig1_All	18	50	0.6225	1.6593	1.4144	0.00017402	0.0009715
CL3341.Contig2_All	25	145	2.5427	14.1522	2.4766	6.4354e-21	1.3949e-19
CL3348.Contig2_All	38	148	2.5944	9.6968	1.9021	9.3929e-16	1.6052e-14
CL3352.Contig1_All	61	132	5.074	10.5367	1.0542	1.1088e-06	8.8083e-06
CL3355.Contig2_All	29	120	2.2986	9.1274	1.9894	9.5425e-14	1.4437e-12
CL3357.Contig1_All	38	88	9.851	21.8921	1.1521	1.9974e-05	0.00013236
CL336.Contig3_All	14	0	0.3604	0	-8.4935	4.4668e-05	0.00027851
CL336.Contig6_All	90	28	2.0736	0.6191	-1.7439	1.5197e-09	1.6584e-08
CL3361.Contig2_All	27	0	7.2728	0	-12.8283	4.1601e-09	4.3609e-08
CL3372.Contig1_All	116	362	4.6587	13.9516	1.5824	1.7117e-28	4.9049e-27
CL3375.Contig2_All	92	8	2.8732	0.2398	-3.5828	2.9468e-20	6.2101e-19
CL3386.Contig1_All	453	73	19.8839	3.0749	-2.693	1.1036e-71	7.1616e-70
CL339.Contig2_All	2544	6834	289.483	746.258	1.3662	0	0
CL3390.Contig1_All	6	30	0.4044	1.9406	2.2626	6.9118e-05	0.00041677
CL3393.Contig6_All	85	40	1.9795	0.8939	-1.147	1.8678e-05	0.00012411
CL3396.Contig2_All	39	85	1.9673	4.1147	1.0646	8.4094e-05	0.00049754
CL3397.Contig1_All	367	772	10.1067	20.4018	1.0134	2.6764e-30	8.1116e-29
CL3399.Contig2_All	498	223	12.6672	5.4433	-1.2185	1.0213e-27	2.8577e-26
CL3402.Contig3_All	6	33	1.5792	8.3349	2.4	1.4885e-05	0.00010023
CL3403.Contig1_All	60	6	11.4929	1.1029	-3.3814	4.7255e-13	6.795e-12
CL3403.Contig2_All	86	29	5.0003	1.6181	-1.6277	1.8766e-08	1.8479e-07
CL3409.Contig2_All	174	12	21.5414	1.4256	-3.9175	9.7129e-40	3.7756e-38
CL3414.Contig1_All	3427	9375	185.346	486.572	1.3924	0	0
CL342.Contig1_All	0	14	0	3.6331	11.827	8.287e-05	0.00049247
CL3429.Contig2_All	34	101	4.2168	12.0208	1.5113	1.7613e-08	1.7392e-07
CL3431.Contig2_All	0	150	0	10.3504	13.3374	1.5223e-44	6.4901e-43
CL3433.Contig2_All	125	441	3.0415	10.2973	1.7594	1.1187e-39	4.3431e-38
CL3443.Contig1_All	22	71	0.9458	2.9291	1.6309	6.3142e-07	5.1772e-06
CL3451.Contig1_All	157	15	10.4602	0.959	-3.4472	1.417e-32	4.5811e-31
CL3453.Contig2_All	204	23	5.8395	0.6318	-3.2083	2.4392e-39	9.3319e-38
CL3454.Contig1_All	36	84	2.6866	6.0158	1.163	2.6999e-05	0.00017463
CL3459.Contig1_All	54	8	4.7496	0.6752	-2.8144	3.6347e-10	4.177e-09
CL3460.Contig1_All	190	75	7.8879	2.988	-1.4005	6.4912e-14	9.9131e-13
CL3467.Contig4_All	61	27	2.5696	1.0914	-1.2354	0.00012339	0.00070685
CL3469.Contig2_All	50	185	1.7387	6.1736	1.8281	2.1129e-18	4.1205e-17
CL347.Contig1_All	83	12	12.6625	1.7568	-2.8495	4.0464e-15	6.6762e-14
CL3493.Contig2_All	4	24	0.2778	1.5994	2.5254	0.00015997	0.00090008
CL350.Contig1_All	33	7	2.9438	0.5992	-2.2966	1.4261e-05	9.6243e-05
CL3506.Contig5_All	84	22	2.1109	0.5305	-1.9924	1.68e-10	1.9887e-09
CL3506.Contig6_All	265	81	67.1825	19.7062	-1.7694	7.8934e-26	2.0689e-24
CL3514.Contig1_All	494	246	21.4514	10.2511	-1.0653	1.7738e-22	4.0972e-21
CL3519.Contig2_All	207	493	4.7078	10.7598	1.1925	1.9451e-25	5.0439e-24
CL3520.Contig2_All	2	128	0.1082	6.6433	5.9401	8.4602e-35	2.9019e-33
CL3536.Contig4_All	48	124	1.4091	3.4932	1.3098	2.0376e-08	1.9974e-07
CL3538.Contig1_All	840	1805	15.3685	31.6911	1.0441	6.7412e-72	4.3836e-70
CL3543.Contig2_All	22	57	1.7458	4.3405	1.314	0.00014804	0.00083824
CL3544.Contig1_All	33	85	2.9325	7.2484	1.3055	3.7703e-06	2.7747e-05
CL3545.Contig1_All	40	108	4.1792	10.8284	1.3735	5.7885e-08	5.4076e-07
CL3547.Contig4_All	778	179	54.3003	11.989	-2.1792	2.9166e-95	2.4245e-93
CL355.Contig6_All	209	98	8.8309	3.9737	-1.1521	1.4493e-11	1.8721e-10
CL3550.Contig1_All	428	1121	15.9275	40.0329	1.3297	1.0215e-65	6.0898e-64
CL356.Contig2_All	2	23	0.1496	1.6508	3.464	1.6469e-05	0.00011028
CL3567.Contig5_All	228	93	17.7052	6.9304	-1.3532	1.2087e-15	2.0539e-14
CL3570.Contig2_All	59	20	6.2304	2.0268	-1.6201	3.6347e-06	2.6818e-05
CL3571.Contig2_All	107	404	17.1591	62.1726	1.8573	3.5556e-39	1.3545e-37
CL3574.Contig1_All	2	61	0.228	6.6721	4.871	7.6711e-16	1.3189e-14
CL3574.Contig5_All	292	753	8.7204	21.5803	1.3072	1.328e-43	5.5452e-42
CL358.Contig1_All	72	5	17.6061	1.1733	-3.9074	3.6169e-17	6.6737e-16
CL358.Contig3_All	47	10	2.1018	0.4291	-2.2922	2.0199e-07	1.7677e-06
CL358.Contig4_All	55	8	4.6252	0.6456	-2.8408	2.0288e-10	2.3846e-09
CL358.Contig5_All	57	19	1.371	0.4385	-1.6446	4.2317e-06	3.0944e-05
CL3580.Contig3_All	447	65	26.2331	3.6607	-2.8412	7.3319e-75	4.9945e-73
CL3581.Contig1_All	68	11	14.2525	2.2125	-2.6875	6.057e-12	8.04e-11
CL3581.Contig2_All	80	21	4.6514	1.1717	-1.9891	4.7981e-10	5.4543e-09
CL3584.Contig2_All	246	104	27.809	11.2821	-1.3015	7.1175e-16	1.225e-14
CL3588.Contig2_All	5	107	0.6855	14.0767	4.36	2.3122e-25	5.9784e-24
CL3589.Contig6_All	293	124	9.38	3.8095	-1.3	1.3701e-18	2.7003e-17
CL3591.Contig2_All	143	51	8.6651	2.9656	-1.5469	2.5401e-12	3.4659e-11
CL3594.Contig2_All	19	53	1.4525	3.8883	1.4206	0.00010461	0.00060846
CL3597.Contig1_All	102	41	4.4209	1.7053	-1.3743	6.4609e-08	6.0019e-07
CL3599.Contig3_All	340	138	12.9533	5.0453	-1.3603	9.3538e-23	2.1862e-21
CL3604.Contig1_All	348	95	57.2723	15.0036	-1.9325	1.7095e-37	6.303e-36
CL3604.Contig2_All	41003	20856	2520.01	1230.06	-1.0347	0	0
CL3606.Contig2_All	0	14	0	0.9109	9.8311	8.287e-05	0.00049243
CL3606.Contig5_All	11	75	0.3553	2.3246	2.7099	1.5881e-12	2.2012e-11
CL3606.Contig6_All	49	262	1.1192	5.7428	2.3593	1.1446e-34	3.9111e-33
CL3607.Contig1_All	43	95	4.9668	10.5302	1.0841	2.4232e-05	0.000158
CL361.Contig1_All	25	1	6.4567	0.2478	-4.7035	2.4751e-07	2.1423e-06
CL3622.Contig1_All	42	129	1.9016	5.605	1.5595	6.9121e-11	8.4603e-10
CL3623.Contig4_All	428	1009	22.9143	51.8396	1.1778	2.2011e-49	1.0243e-47
CL3631.Contig2_All	249	47	9.767	1.7692	-2.4648	1.8779e-36	6.7653e-35
CL3636.Contig2_All	661	1398	18.8117	38.1804	1.0212	3.7522e-54	1.9006e-52
CL364.Contig5_All	135	28	10.2075	2.0317	-2.3289	3.2647e-19	6.5806e-18
CL364.Contig6_All	1508	3882	72.1634	178.27	1.3047	1.4813e-216	2.5927e-214
CL364.Contig7_All	108	505	38.5874	173.149	2.1658	5.4035e-59	2.9556e-57
CL3641.Contig4_All	214	496	4.8896	10.8755	1.1533	2.4321e-24	6.0167e-23
CL3642.Contig1_All	19	2	2.4581	0.2483	-3.3074	8.2886e-05	0.00049151
CL365.Contig4_All	35	85	2.7678	6.4504	1.2206	1.1458e-05	7.8401e-05
CL3650.Contig3_All	40	6	1.7911	0.2578	-2.7965	8.4762e-08	7.7529e-07
CL3650.Contig4_All	20	0	1.3085	0	-10.3537	6.1601e-07	5.0679e-06
CL3658.Contig2_All	2117	934	69.4492	29.4036	-1.24	2.8438e-115	2.813e-113
CL3661.Contig1_All	107	17	4.867	0.7421	-2.7133	3.2944e-18	6.3519e-17
CL3661.Contig2_All	220	37	18.2999	2.9535	-2.6313	8.989e-35	3.08e-33
CL3661.Contig3_All	1391	395	63.0634	17.1852	-1.8756	5.194e-139	6.2458e-137
CL3664.Contig2_All	4	91	0.0973	2.1248	4.4487	5.2682e-22	1.1894e-20
CL3664.Contig3_All	0	18	0	1.0043	9.972	5.6194e-06	4.0324e-05
CL3672.Contig1_All	423	980	10.4398	23.2106	1.1527	1.8842e-46	8.355e-45
CL3677.Contig2_All	6	35	0.2974	1.6651	2.4851	5.241e-06	3.7832e-05
CL3685.Contig1_All	6	71	0.2217	2.5179	3.5055	7.1103e-15	1.1562e-13
CL3685.Contig2_All	4	26	0.1772	1.105	2.6406	5.4521e-05	0.00033487
CL3685.Contig3_All	77	374	2.4548	11.442	2.2207	1.8299e-45	7.9575e-44
CL3686.Contig2_All	439	919	9.0826	18.246	1.0064	2.2851e-35	7.9727e-34
CL3689.Contig1_All	247	0	17.7977	0	-14.1194	2.5352e-77	1.7809e-75
CL3693.Contig1_All	1872	790	93.4065	37.8273	-1.3041	2.2476e-110	2.1688e-108
CL3699.Contig2_All	156	7	8.3976	0.3616	-4.5375	2.1821e-39	8.3739e-38
CL370.Contig4_All	62	143	2.5046	5.5436	1.1462	5.75e-08	5.3732e-07
CL3722.Contig3_All	10	57	0.5539	3.0296	2.4514	6.3085e-09	6.492e-08
CL3726.Contig3_All	64	12	4.0675	0.7319	-2.4744	1.9373e-10	2.2821e-09
CL3727.Contig1_All	40	86	0.7622	1.5725	1.0448	9.7758e-05	0.00057168
CL3727.Contig2_All	173	380	2.4607	5.1869	1.0758	3.6957e-17	6.8151e-16
CL373.Contig3_All	26	2	0.9171	0.0677	-3.7599	9.6176e-07	7.7052e-06
CL3737.Contig1_All	180	51	11.1923	3.0432	-1.8788	1.9048e-19	3.8892e-18
CL3737.Contig2_All	365	153	33.921	13.645	-1.3138	3.9566e-23	9.3656e-22
CL3738.Contig1_All	72	27	1.6337	0.5879	-1.4745	1.7435e-06	1.3463e-05
CL3740.Contig3_All	62	21	2.2936	0.7455	-1.6213	2.0176e-06	1.5461e-05
CL3753.Contig1_All	26	3	5.6558	0.6263	-3.1748	5.0867e-06	3.6774e-05
CL3755.Contig1_All	3914	8692	92.5577	197.251	1.0916	0	0
CL3756.Contig1_All	119	313	10.1558	25.6342	1.3358	1.2045e-19	2.4745e-18
CL3757.Contig3_All	90	17	2.5752	0.4668	-2.4638	4.3781e-14	6.7532e-13
CL3763.Contig1_All	128	58	6.4521	2.8056	-1.2015	4.8052e-08	4.5326e-07
CL3764.Contig3_All	72	33	3.4241	1.506	-1.185	5.343e-05	0.00032875
CL3765.Contig1_All	16	329	2.5658	50.6307	4.3025	1.2474e-74	8.4609e-73
CL3765.Contig2_All	33	2762	2.0409	163.921	6.3277	0	0
CL3771.Contig3_All	26	64	0.4945	1.168	1.24	0.0001193	0.00068488
CL3773.Contig2_All	8	63	0.3685	2.7849	2.9179	1.81e-11	2.3209e-10
CL378.Contig2_All	0	91	0	7.9444	12.9557	2.6356e-27	7.2742e-26
CL3780.Contig1_All	220	101	13.4134	5.9094	-1.1826	1.4936e-12	2.0748e-11
CL3781.Contig2_All	138	50	5.3733	1.8683	-1.5241	1.0304e-11	1.3431e-10
CL3781.Contig3_All	190	75	7.1167	2.6958	-1.4005	6.4912e-14	9.9107e-13
CL3782.Contig2_All	206	63	10.5615	3.0996	-1.7687	2.0877e-20	4.4277e-19
CL3782.Contig3_All	141	302	2.6508	5.4483	1.0394	2.9185e-13	4.2628e-12
CL3798.Contig1_All	187	451	6.9816	16.1583	1.2106	6.2415e-24	1.5285e-22
CL3802.Contig2_All	8	34	0.3613	1.4734	2.0279	7.3269e-05	0.0004394
CL3805.Contig2_All	176	39	9.7796	2.0796	-2.2335	1.8728e-23	4.4869e-22
CL3806.Contig1_All	66	12	9.6423	1.6824	-2.5189	6.4357e-11	7.8941e-10
CL3810.Contig1_All	21	72	0.8739	2.8754	1.7182	1.9341e-07	1.6983e-06
CL3812.Contig2_All	3	26	0.7133	5.9328	3.0561	1.3798e-05	9.3414e-05
CL3822.Contig1_All	2	156	0.1703	12.7446	6.2257	8.2049e-43	3.3571e-41
CL3822.Contig2_All	18	115	1.6332	10.0131	2.6161	7.3263e-18	1.3947e-16
CL3822.Contig3_All	3	47	0.3579	5.3809	3.9102	4.9311e-11	6.108e-10
CL3834.Contig1_All	1085	120	49.2227	5.2243	-3.236	6.7557e-204	1.1085e-201
CL3837.Contig2_All	56	121	3.3903	7.0299	1.0521	3.2457e-06	2.4109e-05
CL384.Contig1_All	48	12	0.8674	0.2081	-2.0594	8.9678e-07	7.2131e-06
CL384.Contig2_All	70	14	1.9638	0.3769	-2.3814	7.2996e-11	8.9207e-10
CL384.Contig4_All	486	146	15.573	4.4895	-1.7944	6.732e-47	3.0042e-45
CL3842.Contig2_All	52	10	3.0543	0.5637	-2.4378	1.3644e-08	1.3621e-07
CL3850.Contig1_All	33	83	2.6835	6.4769	1.2712	7.6451e-06	5.3758e-05
CL3850.Contig2_All	407	176	13.4607	5.5859	-1.2689	2.4047e-24	5.9513e-23
CL3863.Contig2_All	199	100	6.7565	3.2582	-1.0522	9.2348e-10	1.0236e-08
CL3869.Contig1_All	160	75	10.1222	4.5532	-1.1526	3.479e-09	3.6738e-08
CL3870.Contig2_All	5	34	0.4975	3.2466	2.7062	2.5594e-06	1.933e-05
CL3871.Contig3_All	62	24	4.233	1.5724	-1.4287	1.4968e-05	0.00010074
CL3874.Contig3_All	0	18	0	3.7223	11.862	5.6194e-06	4.032e-05
CL3877.Contig1_All	70	153	7.0674	14.8237	1.0687	1.1233e-07	1.0141e-06
CL3877.Contig2_All	1073	2262	55.2997	111.872	1.0165	7.3514e-86	5.5742e-84
CL3878.Contig2_All	57	15	14.4506	3.6493	-1.9854	1.6409e-07	1.4524e-06
CL3886.Contig2_All	91	24	3.2802	0.8302	-1.9823	3.3642e-11	4.2211e-10
CL3886.Contig3_All	93	29	4.0257	1.2047	-1.7406	8.5198e-10	9.4715e-09
CL3887.Contig2_All	56	121	2.5952	5.3811	1.0521	3.2457e-06	2.4106e-05
CL389.Contig2_All	861	132	30.4629	4.4818	-2.7649	1.4922e-138	1.7876e-136
CL3898.Contig2_All	9	43	0.6609	3.0303	2.197	2.507e-06	1.8969e-05
CL3900.Contig2_All	96	226	6.3348	14.3113	1.1758	3.1633e-12	4.2884e-11
CL3906.Contig2_All	229	39	9.9566	1.6272	-2.6133	7.237e-36	2.5604e-34
CL3916.Contig1_All	57	7	9.2267	1.0874	-3.0849	1.4654e-11	1.8903e-10
CL3916.Contig3_All	29	3	5.73	0.5688	-3.3325	7.9462e-07	6.4382e-06
CL3916.Contig4_All	37	3	3.619	0.2816	-3.6839	5.0355e-09	5.2342e-08
CL3922.Contig1_All	355	170	36.6464	16.8406	-1.1217	6.6916e-18	1.2742e-16
CL3930.Contig6_All	70	148	2.1812	4.4255	1.0207	5.023e-07	4.1799e-06
CL3938.Contig1_All	16	72	0.8339	3.6013	2.1106	2.3235e-09	2.4895e-08
CL3938.Contig2_All	18	51	1.06	2.882	1.443	0.00011842	0.00068027
CL394.Contig6_All	29	110	1.2429	4.524	1.8639	8.8719e-12	1.161e-10
CL394.Contig7_All	32	76	0.9021	2.0561	1.1886	4.9166e-05	0.00030393
CL394.Contig8_All	28	78	0.5569	1.4888	1.4187	2.4042e-06	1.8223e-05
CL3941.Contig2_All	16	53	0.8474	2.6937	1.6685	1.2821e-05	8.7119e-05
CL3945.Contig2_All	32	78	3.8918	9.1033	1.226	2.4949e-05	0.0001621
CL395.Contig2_All	54	234	2.2486	9.3507	2.056	1.7442e-26	4.6967e-25
CL3967.Contig2_All	38	84	2.8421	6.0289	1.0849	7.1969e-05	0.0004323
CL3972.Contig1_All	41	97	1.8786	4.265	1.1829	4.751e-06	3.4489e-05
CL3981.Contig3_All	72	29	4.429	1.7119	-1.3714	5.9856e-06	4.2713e-05
CL3985.Contig3_All	51	121	3.4648	7.8887	1.187	2.9082e-07	2.4928e-06
CL3994.Contig2_All	11	190	0.6207	10.2889	4.051	5.606e-42	2.2629e-40
CL4001.Contig1_All	16	103	0.555	3.4285	2.627	3.3088e-16	5.8043e-15
CL4001.Contig2_All	396	14	21.0702	0.7148	-4.8815	4.8344e-102	4.3086e-100
CL4007.Contig3_All	116	56	3.9836	1.8455	-1.1101	1.0828e-06	8.6107e-06
CL4008.Contig3_All	86	27	3.3223	1.0009	-1.7309	4.2562e-09	4.4557e-08
CL4022.Contig1_All	74	6	7.107	0.553	-3.6839	6.8835e-17	1.2576e-15
CL4032.Contig4_All	49	172	1.7935	6.0413	1.7521	2.5599e-16	4.5144e-15
CL4033.Contig1_All	52	4	3.5715	0.2636	-3.7601	2.1217e-12	2.9126e-11
CL4033.Contig2_All	16	0	3.6534	0	-11.835	1.0712e-05	7.3839e-05
CL4040.Contig2_All	483	249	14.3624	7.1053	-1.0153	1.8347e-20	3.9004e-19
CL4040.Contig3_All	107	49	8.375	3.6805	-1.1862	7.9173e-07	6.4172e-06
CL4043.Contig1_All	187	93	14.2486	6.8002	-1.0672	1.9386e-09	2.0913e-08
CL4047.Contig1_All	3	28	0.6505	5.8266	3.163	4.3561e-06	3.1787e-05
CL4047.Contig2_All	8	52	0.6785	4.2325	2.6411	7.5014e-09	7.6782e-08
CL4047.Contig3_All	4	32	0.1905	1.4624	2.9405	1.9656e-06	1.5078e-05
CL4048.Contig1_All	15	58	3.4945	12.9665	1.8916	6.3049e-07	5.1722e-06
CL4051.Contig1_All	84	0	8.9805	0	-13.1326	8.8144e-27	2.4054e-25
CL4051.Contig6_All	26	1	3.6664	0.1353	-4.7601	1.2554e-07	1.1269e-06
CL4053.Contig2_All	99	535	3.6703	19.0339	2.3746	1.2333e-69	7.725e-68
CL4057.Contig1_All	19	0	3.5126	0	-11.7783	1.2579e-06	9.9353e-06
CL4057.Contig3_All	414	79	17.4394	3.1935	-2.4491	4.1285e-59	2.2621e-57
CL4062.Contig2_All	11	40	0.4074	1.4216	1.803	6.6754e-05	0.0004034
CL4064.Contig1_All	24	69	4.0169	11.0825	1.4641	5.6828e-06	4.0672e-05
CL4064.Contig2_All	658	1672	28.1825	68.7222	1.286	2.4998e-92	2.0142e-90
CL4074.Contig2_All	50	15	4.5129	1.2992	-1.7964	4.672e-06	3.3979e-05
CL4077.Contig2_All	78	12	4.7683	0.704	-2.7598	7.3263e-14	1.1159e-12
CL4079.Contig3_All	58	530	3.4688	30.4182	3.1324	1.8155e-92	1.4647e-90
CL408.Contig4_All	159	348	4.6756	9.8203	1.0706	9.9603e-16	1.699e-14
CL408.Contig9_All	28	69	2.2425	5.3031	1.2417	6.2998e-05	0.00038287
CL4081.Contig3_All	54	225	1.8731	7.4895	1.9994	1.1358e-24	2.8582e-23
CL4083.Contig2_All	39	10	2.0576	0.5063	-2.0229	1.2576e-05	8.5558e-05
CL4086.Contig1_All	41	9	7.6827	1.6184	-2.247	1.6821e-06	1.3003e-05
CL4086.Contig2_All	147	641	6.2961	26.3462	2.0651	3.8406e-70	2.4346e-68
CL4091.Contig1_All	781	135	31.4393	5.2151	-2.5918	2.7671e-117	2.7898e-115
CL4091.Contig2_All	29	7	12.9854	3.0079	-2.1101	0.00011681	0.00067338
CL4091.Contig3_All	0	14	0	0.6992	9.4496	8.287e-05	0.00049238
CL4091.Contig4_All	129	48	7.1912	2.5678	-1.4857	1.1033e-10	1.3297e-09
CL4098.Contig2_All	256	914	19.4417	66.6111	1.7766	1.7885e-81	1.3028e-79
CL4099.Contig1_All	132	1587	6.7675	78.0802	3.5283	1.6e-304	3.9692e-302
CL4099.Contig2_All	73	1083	20.0553	285.523	3.8316	8.7995e-223	1.6025e-220
CL41.Contig2_All	181	76	3.4065	1.3726	-1.3114	3.4627e-12	4.6742e-11
CL41.Contig6_All	190	89	14.7212	6.6174	-1.1536	1.1629e-10	1.3991e-09
CL4100.Contig10_All	39	274	0.59	3.978	2.7533	8.5112e-43	3.4802e-41
CL4102.Contig4_All	4991	13495	139.395	361.691	1.3756	0	0
CL411.Contig2_All	33	9	2.963	0.7755	-1.9339	9.9495e-05	0.00058097
CL4111.Contig3_All	229	103	16.5353	7.1371	-1.2121	1.8162e-13	2.6978e-12
CL4115.Contig4_All	101	50	5.0874	2.4169	-1.0738	9.5624e-06	6.6315e-05
CL4126.Contig2_All	43	5	8.6196	0.9618	-3.1638	3.3509e-09	3.542e-08
CL4126.Contig3_All	246	108	21.2309	8.9447	-1.2471	6.0118e-15	9.8264e-14
CL4128.Contig1_All	43	102	9.851	22.4244	1.1867	2.5383e-06	1.9177e-05
CL4128.Contig3_All	83	194	6.1942	13.8936	1.1654	1.4509e-10	1.7253e-09
CL4129.Contig3_All	1608	830	62.364	30.8911	-1.0135	4.4489e-64	2.5957e-62
CL4138.Contig2_All	32	74	4.4488	9.8727	1.15	9.5544e-05	0.00056003
CL414.Contig2_All	832	370	24.4346	10.4277	-1.2285	9.3966e-46	4.1146e-44
CL4149.Contig1_All	57	184	8.6767	26.8786	1.6312	7.7964e-16	1.3386e-14
CL4151.Contig2_All	176	83	5.7492	2.6018	-1.1439	7.3102e-10	8.1714e-09
CL4158.Contig1_All	64	0	4.7403	0	-12.2108	1.4014e-20	3.0005e-19
CL4158.Contig3_All	67	143	1.2637	2.5883	1.0344	5.937e-07	4.8991e-06
CL4173.Contig2_All	71	27	4.5041	1.6437	-1.4543	2.6169e-06	1.967e-05
CL4176.Contig2_All	52	168	1.967	6.0983	1.6324	1.3498e-14	2.1609e-13
CL4180.Contig1_All	1	24	0.0745	1.7151	4.5249	1.314e-06	1.0334e-05
CL4180.Contig2_All	46	149	3.332	10.357	1.6361	3.8307e-13	5.5501e-12
CL4189.Contig2_All	16	50	1.6768	5.0284	1.5844	4.4737e-05	0.00027827
CL4194.Contig3_All	97	471	5.9562	27.7541	2.2202	8.1398e-57	4.3319e-55
CL4199.Contig3_All	194	20	8.335	0.8246	-3.3374	8.0408e-39	3.0394e-37
CL4204.Contig3_All	3	28	0.1261	1.1298	3.1634	4.3561e-06	3.1783e-05
CL4204.Contig5_All	81	171	2.9001	5.8752	1.0185	6.8643e-08	6.3616e-07
CL4211.Contig3_All	2	89	0.3276	13.9892	5.4162	1.0395e-23	2.5183e-22
CL4211.Contig4_All	18	1	4.0563	0.2163	-4.2291	2.7475e-05	0.00017756
CL4213.Contig1_All	432	183	21.6651	8.8071	-1.2986	1.2496e-26	3.3852e-25
CL4218.Contig1_All	26	0	0.5102	0	-8.9949	8.4953e-09	8.6533e-08
CL4218.Contig2_All	326	127	6.043	2.2592	-1.4195	3.0586e-23	7.2672e-22
CL4220.Contig2_All	43	11	3.8811	0.9528	-2.0262	4.3052e-06	3.1445e-05
CL4227.Contig3_All	36	190	1.5486	7.8434	2.3405	2.5086e-25	6.4836e-24
CL4228.Contig1_All	102	45	3.6787	1.5574	-1.2401	5.9811e-07	4.9342e-06
CL4231.Contig1_All	237	712	18.6989	53.9082	1.5276	8.3586e-52	4.0452e-50
CL4232.Contig1_All	0	27	0	1.9068	10.8969	1.3186e-08	1.319e-07
CL4232.Contig2_All	14	292	1.1331	22.6793	4.323	1.3289e-66	8.0053e-65
CL4239.Contig1_All	2	21	0.3789	3.8177	3.3328	5.4097e-05	0.00033269
CL4246.Contig3_All	169	51	6.2487	1.8096	-1.7879	3.0532e-17	5.6684e-16
CL4254.Contig4_All	12	54	0.4355	1.8807	2.1105	2.4827e-07	2.1462e-06
CL4269.Contig2_All	283	136	2.7645	1.2749	-1.1166	1.7708e-14	2.8127e-13
CL4272.Contig3_All	142	60	10.2748	4.1662	-1.3023	9.015e-10	9.9955e-09
CL4272.Contig4_All	106	30	7.3168	1.9872	-1.8805	4.7698e-12	6.392e-11
CL4274.Contig2_All	35	79	1.6795	3.6379	1.1151	8.342e-05	0.00049369
CL4279.Contig1_All	15	0	1.0313	0	-10.0102	2.1874e-05	0.00014389
CL4279.Contig2_All	842	277	28.3091	8.9372	-1.6634	4.6797e-72	3.0494e-70
CL4281.Contig1_All	32	9	2.4655	0.6654	-1.8896	0.00016205	0.00091053
CL4282.Contig2_All	67	28	4.2858	1.7188	-1.3182	2.2891e-05	0.00014994
CL4284.Contig6_All	0	14	0	0.9773	9.9327	8.287e-05	0.00049233
CL4287.Contig1_All	462	1018	10.6871	22.5981	1.0803	1.4005e-43	5.8441e-42
CL4295.Contig2_All	263	130	8.6033	4.0809	-1.076	7.459e-13	1.0588e-11
CL4307.Contig1_All	44	124	2.5475	6.8896	1.4353	1.8173e-09	1.9665e-08
CL4308.Contig2_All	73	1595	2.7373	57.3938	4.3901	0	0
CL4310.Contig2_All	0	35	0	1.2705	10.3112	6.0633e-11	7.4532e-10
CL4312.Contig1_All	88	335	6.959	25.4223	1.8691	4.9941e-33	1.6339e-31
CL4312.Contig2_All	186	532	12.2036	33.4962	1.4567	1.3724e-36	4.9671e-35
CL4326.Contig1_All	30	8	2.4984	0.6394	-1.9662	0.00017944	0.00099783
CL4326.Contig3_All	18	0	0.8537	0	-9.7376	2.5688e-06	1.938e-05
CL4327.Contig2_All	2906	1470	91.5439	44.4384	-1.0427	1.1637e-119	1.208e-117
CL4336.Contig4_All	15	95	0.8955	5.4429	2.6036	6.4513e-15	1.0512e-13
CL4336.Contig6_All	204	640	8.1834	24.6372	1.5901	1.8867e-49	8.7929e-48
CL4338.Contig2_All	645	198	23.311	6.8671	-1.7632	3.09e-60	1.7124e-58
CL4340.Contig6_All	490	1147	7.0204	15.7701	1.1676	3.749e-55	1.9395e-53
CL4343.Contig2_All	56	11	8.6389	1.6284	-2.4074	4.8288e-09	5.0342e-08
CL4343.Contig3_All	169	73	6.5471	2.7139	-1.2705	5.4363e-11	6.7113e-10
CL4357.Contig1_All	14	0	1.0369	0	-10.0181	4.4668e-05	0.00027848
CL4360.Contig4_All	455	103	11.7029	2.5423	-2.2027	3.5681e-57	1.9102e-55
CL4366.Contig2_All	27	5	5.087	0.904	-2.4924	4.0613e-05	0.00025586
CL4377.Contig1_All	20	0	3.3313	0	-11.7019	6.1601e-07	5.0673e-06
CL4377.Contig3_All	230	57	7.6361	1.816	-2.0721	1.3585e-27	3.7926e-26
CL4380.Contig3_All	12	41	0.4564	1.4965	1.7132	9.6974e-05	0.00056804
CL4381.Contig3_All	146	404	8.7775	23.308	1.4089	7.0377e-27	1.9264e-25
CL4387.Contig1_All	23	4	2.0979	0.3501	-2.5831	0.00011769	0.00067801
CL4391.Contig3_All	663	311	57.6527	25.9522	-1.1515	2.2668e-33	7.4742e-32
CL4394.Contig1_All	28	3	3.6989	0.3803	-3.2819	1.4798e-06	1.1544e-05
CL4394.Contig2_All	41	9	6.8126	1.4351	-2.2471	1.6821e-06	1.3002e-05
CL4400.Contig3_All	44	110	1.6625	3.9886	1.2625	2.8748e-07	2.4665e-06
CL4401.Contig1_All	216	103	9.3737	4.2894	-1.1278	1.4886e-11	1.9181e-10
CL4405.Contig1_All	87	194	3.7193	7.9589	1.0975	1.0037e-09	1.1089e-08
CL4407.Contig2_All	445	156	37.6515	12.6664	-1.5717	5.7906e-36	2.0556e-34
CL4409.Contig1_All	28	71	2.0497	4.9876	1.2829	3.1233e-05	0.00020004
CL4417.Contig3_All	301	115	10.6551	3.9066	-1.4476	3.5465e-22	8.0732e-21
CL4417.Contig4_All	71	29	2.29	0.8976	-1.3512	8.8145e-06	6.1419e-05
CL4418.Contig2_All	381	798	25.9355	52.1291	1.0072	5.7709e-31	1.786e-29
CL4419.Contig3_All	19	2	0.9807	0.0991	-3.3069	8.2886e-05	0.00049146
CL442.Contig1_All	75	7	18.8065	1.6844	-3.4809	2.2278e-16	3.9499e-15
CL4425.Contig2_All	2	28	0.3649	4.9018	3.7477	8.0421e-07	6.5109e-06
CL4426.Contig2_All	71	26	3.3672	1.1833	-1.5087	1.3722e-06	1.0767e-05
CL4430.Contig10_All	61	259	12.1572	49.5348	2.0266	1.2157e-28	3.4994e-27
CL4430.Contig3_All	18	50	0.5148	1.3723	1.4145	0.00017402	0.00097142
CL4431.Contig2_All	104	51	5.7235	2.6934	-1.0875	5.6534e-06	4.048e-05
CL444.Contig1_All	6	33	0.3623	1.9122	2.4	1.4885e-05	0.00010022
CL444.Contig2_All	216	793	5.2594	18.5296	1.8169	4.303e-73	2.8481e-71
CL4451.Contig7_All	21	68	7.4262	23.076	1.6357	1.0412e-06	8.3006e-06
CL4454.Contig2_All	42	15	0.6783	0.2325	-1.5447	0.00016718	0.00093672
CL4455.Contig3_All	16	0	0.5393	0	-9.0749	1.0712e-05	7.3831e-05
CL4456.Contig3_All	66	228	2.857	9.4712	1.729	8.5488e-21	1.841e-19
CL446.Contig4_All	12	52	1.0874	4.5217	2.056	6.4675e-07	5.2891e-06
CL446.Contig6_All	21	72	1.1114	3.6566	1.7181	1.9341e-07	1.698e-06
CL4460.Contig1_All	81	40	1.4959	0.7089	-1.0774	7.1366e-05	0.00042929
CL4462.Contig1_All	43	9	4.5971	0.9234	-2.3157	5.8156e-07	4.8052e-06
CL4466.Contig1_All	20	188	1.0658	9.6141	3.1732	3.4488e-34	1.1646e-32
CL4466.Contig2_All	170	1208	8.238	56.1757	2.7696	3.6403e-184	5.4355e-182
CL4466.Contig3_All	157	1390	8.3215	70.7007	3.0868	2.6626e-236	5.1306e-234
CL4473.Contig3_All	85	22	3.8011	0.9441	-2.0094	1.0295e-10	1.2437e-09
CL4474.Contig4_All	0	17	0	1.0933	10.0945	1.1012e-05	7.5553e-05
CL4478.Contig2_All	5	36	0.6951	4.8029	2.7886	8.5461e-07	6.8906e-06
CL4495.Contig1_All	109	16	4.7362	0.6672	-2.8275	2.73e-19	5.5277e-18
CL4498.Contig3_All	44	14	0.9902	0.3024	-1.7113	3.3518e-05	0.00021359
CL4500.Contig2_All	18	2	1.9066	0.2033	-3.2293	0.00015457	0.0008721
CL4501.Contig3_All	4	31	0.2266	1.6856	2.895	3.4488e-06	2.5539e-05
CL4506.Contig1_All	221	13	7.522	0.4246	-4.1469	3.7602e-52	1.831e-50
CL4512.Contig2_All	73	189	3.5425	8.8014	1.313	3.7303e-12	5.0279e-11
CL4518.Contig3_All	109	48	3.8506	1.6272	-1.2427	2.339e-07	2.0326e-06
CL4523.Contig2_All	171	42	5.9314	1.398	-2.085	4.6655e-21	1.0176e-19
CL4524.Contig4_All	0	14	0	0.9561	9.901	8.287e-05	0.00049229
CL4526.Contig3_All	30	74	1.7428	4.1254	1.2431	3.3343e-05	0.00021258
CL4531.Contig2_All	52	112	7.7614	16.0421	1.0475	8.1651e-06	5.7166e-05
CL454.Contig2_All	112913	51965	6279.16	2773.16	-1.179	0	0
CL4541.Contig1_All	88	18	1.1967	0.2349	-2.3489	3.9939e-13	5.7694e-12
CL4545.Contig3_All	148	328	4.4527	9.4699	1.0887	2.8103e-15	4.6748e-14
CL4547.Contig1_All	7	40	0.9301	5.1001	2.4551	1.2542e-06	9.916e-06
CL4556.Contig1_All	200	97	7.9765	3.7125	-1.1034	1.777e-10	2.0996e-09
CL4557.Contig1_All	16	75	1.2259	5.5145	2.1694	5.4569e-10	6.1621e-09
CL4562.Contig3_All	0	13	0	2.472	11.2715	0.00016239	0.00091167
CL4563.Contig1_All	37	5	6.1039	0.7916	-2.9469	1.2481e-07	1.1206e-06
CL4563.Contig3_All	95	44	5.0704	2.2536	-1.1699	4.2404e-06	3.1004e-05
CL4563.Contig4_All	162	49	4.2395	1.2306	-1.7845	1.5042e-16	2.6964e-15
CL4563.Contig5_All	35	0	7.2915	0	-12.832	1.3758e-11	1.7794e-10
CL4569.Contig2_All	475	117	28.0915	6.6401	-2.0809	1.4352e-55	7.474e-54
CL4573.Contig2_All	19	54	0.7369	2.0098	1.4475	7.1182e-05	0.00042835
CL458.Contig2_All	1022	425	52.5535	20.9723	-1.3253	1.3584e-62	7.8095e-61
CL4581.Contig1_All	35	80	5.4852	12.0316	1.1332	6.0422e-05	0.00036813
CL4587.Contig1_All	0	24	0	2.4509	11.2591	9.9229e-08	9.0081e-07
CL4587.Contig3_All	2	265	0.1621	20.6064	6.9901	3.3051e-74	2.2226e-72
CL4588.Contig3_All	35	88	1.4565	3.5144	1.2708	4.0685e-06	2.9827e-05
CL4610.Contig1_All	65	13	7.3479	1.4103	-2.3813	3.5256e-10	4.0591e-09
CL4614.Contig5_All	70	17	6.9957	1.6304	-2.1012	1.6437e-09	1.7878e-08
CL4617.Contig1_All	240	110	5.9617	2.6222	-1.1849	1.3358e-13	2.0017e-12
CL4619.Contig1_All	54	166	4.3349	12.788	1.5607	1.2623e-13	1.8957e-12
CL463.Contig2_All	59	23	2.0201	0.7557	-1.4185	2.6794e-05	0.00017348
CL4630.Contig3_All	186	761	4.6555	18.2789	1.9732	2.9239e-78	2.0794e-76
CL4631.Contig2_All	60	17	3.7545	1.0208	-1.8789	2.2188e-07	1.9351e-06
CL4638.Contig2_All	14	74	1.1875	6.0232	2.3426	1.0476e-10	1.2646e-09
CL4639.Contig1_All	199	99	4.0865	1.9509	-1.0667	5.9798e-10	6.7284e-09
CL4642.Contig1_All	353	82	36.3312	8.0989	-2.1654	8.1591e-44	3.416e-42
CL4642.Contig2_All	77	38	7.1559	3.389	-1.0783	0.00010696	0.00062108
CL4645.Contig2_All	1063	0	62.4906	0	-15.9314	0	0
CL4647.Contig4_All	76	36	4.3929	1.9969	-1.1374	5.8596e-05	0.00035784
CL4647.Contig5_All	7	494	0.2587	17.5187	6.0815	4.9463e-132	5.6259e-130
CL4651.Contig2_All	18	0	5.3272	0	-12.3792	2.5688e-06	1.9378e-05
CL4656.Contig3_All	2	33	0.168	2.6599	3.9848	3.7333e-08	3.5604e-07
CL466.Contig1_All	128	524	5.3526	21.028	1.974	1.8739e-54	9.5611e-53
CL466.Contig2_All	38	114	2.839	8.1732	1.5255	1.635e-09	1.7791e-08
CL466.Contig3_All	81	227	3.1646	8.5107	1.4273	4.7827e-16	8.2974e-15
CL4670.Contig2_All	6	54	0.3903	3.3711	3.1106	1.4645e-10	1.7405e-09
CL4673.Contig2_All	0	15	0	3.545	11.7916	4.2288e-05	0.0002654
CL4674.Contig2_All	119	49	4.9854	1.9699	-1.3396	1.014e-08	1.0249e-07
CL4675.Contig3_All	14	64	1.5227	6.68	2.1332	1.4766e-08	1.4694e-07
CL4681.Contig1_All	30	6	1.2946	0.2485	-2.3812	2.4253e-05	0.00015808
CL4686.Contig2_All	42	88	2.3489	4.7229	1.0077	0.00013022	0.00074329
CL4687.Contig2_All	23	0	0.8365	0	-9.7082	7.2341e-08	6.6709e-07
CL4698.Contig2_All	74	30	16.1995	6.3023	-1.362	4.9704e-06	3.5999e-05
CL4707.Contig1_All	28	85	0.9654	2.8124	1.5426	1.591e-07	1.4112e-06
CL4710.Contig1_All	9	55	1.7482	10.2523	2.552	5.3623e-09	5.56e-08
CL472.Contig1_All	54	16	3.5633	1.0132	-1.8143	1.6312e-06	1.2638e-05
CL472.Contig4_All	147	37	3.7908	0.9156	-2.0497	6.1097e-18	1.1662e-16
CL4720.Contig1_All	0	13	0	1.267	10.3072	0.00016239	0.00091159
CL4723.Contig1_All	2	19	0.4507	4.1088	3.1885	0.00017536	0.00097795
CL4726.Contig4_All	209	98	4.3292	1.948	-1.1521	1.4493e-11	1.8717e-10
CL4733.Contig2_All	13	0	2.01	0	-10.973	9.1216e-05	0.00053726
CL474.Contig12_All	5	28	0.195	1.048	2.4261	6.3245e-05	0.00038425
CL4742.Contig1_All	30	4	3.8886	0.4975	-2.9665	1.9619e-06	1.5061e-05
CL4742.Contig3_All	83	23	2.7451	0.73	-1.9109	6.5893e-10	7.3905e-09
CL4742.Contig4_All	76	14	5.133	0.9074	-2.5	2.7832e-12	3.7861e-11
CL4744.Contig2_All	152	64	3.2612	1.3177	-1.3074	2.041e-10	2.398e-09
CL4746.Contig3_All	127	36	8.8729	2.4136	-1.8782	3.8678e-14	5.9924e-13
CL4747.Contig3_All	4	34	0.2098	1.711	3.0278	6.329e-07	5.1886e-06
CL4747.Contig4_All	29	1	1.5684	0.0519	-4.9174	1.627e-08	1.6132e-07
CL4747.Contig5_All	26	204	1.0406	7.8349	2.9125	4.145e-34	1.3967e-32
CL4753.Contig2_All	244	577	6.8341	15.5087	1.1823	4.0471e-29	1.1833e-27
CL4758.Contig1_All	33	2	3.2789	0.1907	-4.1038	9.942e-09	1.006e-07
CL4760.Contig1_All	194	17	14.7008	1.2362	-3.5719	4.1561e-41	1.6543e-39
CL4761.Contig1_All	32	169	2.3277	11.7968	2.3414	1.0635e-22	2.4765e-21
CL4768.Contig1_All	13	46	0.5681	1.929	1.7636	2.4511e-05	0.00015954
CL4768.Contig2_All	72	285	1.2643	4.8025	1.9254	2.0254e-29	5.9748e-28
CL4776.Contig1_All	132	15	9.5213	1.0383	-3.1969	7.029e-26	1.8501e-24
CL4776.Contig2_All	329	47	30.1287	4.1304	-2.8668	4.8413e-56	2.5421e-54
CL4777.Contig2_All	12	80	0.3714	2.3761	2.6775	4.0204e-13	5.8063e-12
CL478.Contig1_All	98	27	23.7951	6.2912	-1.9193	1.6276e-11	2.0917e-10
CL478.Contig2_All	83	7	12.8041	1.0363	-3.6271	1.4239e-18	2.8055e-17
CL478.Contig3_All	296	32	34.0189	3.5293	-3.2689	2.2986e-57	1.2326e-55
CL4785.Contig2_All	0	14	0	2.3634	11.2066	8.287e-05	0.00049224
CL4786.Contig2_All	115	10	2.6674	0.2226	-3.5829	5.4063e-25	1.382e-23
CL4787.Contig2_All	19	56	0.7766	2.1966	1.5	3.2548e-05	0.00020789
CL4789.Contig1_All	19	1	1.7972	0.0908	-4.3069	1.4096e-05	9.5221e-05
CL4789.Contig3_All	55	20	2.0954	0.7312	-1.5189	2.0079e-05	0.000133
CL4792.Contig2_All	507	102	52.1033	10.0592	-2.3729	2.0319e-69	1.2702e-67
CL4796.Contig3_All	34	136	2.6343	10.112	1.9406	6.0423e-15	9.8712e-14
CL4799.Contig1_All	76	10	20.313	2.5649	-2.9854	1.4529e-14	2.32e-13
CL4799.Contig2_All	69	6	3.0658	0.2558	-3.5832	1.6558e-15	2.7926e-14
CL480.Contig10_All	35	4	1.6274	0.1785	-3.1886	9.4811e-08	8.6282e-07
CL480.Contig11_All	111	32	4.7512	1.3144	-1.8539	2.4425e-12	3.3356e-11
CL480.Contig3_All	269	67	4.8572	1.1609	-2.0649	7.1626e-32	2.2806e-30
CL480.Contig9_All	70	30	1.2202	0.5018	-1.2819	2.2678e-05	0.0001487
CL4805.Contig2_All	19	61	0.3232	0.9957	1.6233	4.2986e-06	3.1408e-05
CL481.Contig4_All	64	146	3.3612	7.3582	1.1304	5.8752e-08	5.4853e-07
CL4811.Contig1_All	281	108	15.7153	5.7962	-1.439	1.237e-20	2.654e-19
CL4812.Contig2_All	13	52	0.6123	2.3504	1.9406	1.6473e-06	1.2751e-05
CL4813.Contig4_All	2	33	0.1	1.5836	3.9851	3.7333e-08	3.5599e-07
CL4813.Contig5_All	5	29	0.3049	1.6968	2.4764	3.7424e-05	0.000237
CL4817.Contig2_All	121	514	8.3942	34.2187	2.0273	2.7511e-55	1.4267e-53
CL4817.Contig5_All	210	1041	10.2339	48.6834	2.2501	1.7282e-125	1.8743e-123
CL4823.Contig6_All	263	124	9.4261	4.2648	-1.1442	4.844e-14	7.4428e-13
CL4836.Contig2_All	19	59	0.8817	2.6274	1.5753	9.7689e-06	6.7687e-05
CL4836.Contig3_All	61	142	5.6997	12.7326	1.1596	4.8298e-08	4.5538e-07
CL484.Contig1_All	16	0	2.3575	0	-11.203	1.0712e-05	7.3823e-05
CL4845.Contig1_All	12	42	0.4265	1.4326	1.748	6.2771e-05	0.00038167
CL4854.Contig2_All	324	145	35.1844	15.1106	-1.2194	1.3435e-18	2.6505e-17
CL4858.Contig1_All	2	21	0.2747	2.7682	3.333	5.4097e-05	0.00033265
CL4858.Contig2_All	0	35	0	2.7474	11.4239	6.0633e-11	7.4518e-10
CL4873.Contig2_All	2	28	0.1284	1.7252	3.748	8.0421e-07	6.51e-06
CL4873.Contig3_All	0	14	0	2.7821	11.442	8.287e-05	0.00049219
CL4875.Contig2_All	991	483	21.8258	10.2082	-1.0963	1.9559e-45	8.4997e-44
CL4876.Contig1_All	15	47	2.1109	6.3473	1.5883	7.4484e-05	0.00044609
CL4880.Contig2_All	41	7	2.78	0.4555	-2.6096	1.7316e-07	1.5292e-06
CL4883.Contig1_All	4	77	0.1421	2.6251	4.2074	3.444e-18	6.6303e-17
CL4883.Contig3_All	42	268	1.4845	9.09	2.6143	1.1164e-39	4.337e-38
CL4883.Contig4_All	20	135	0.7266	4.7068	2.6955	2.2833e-21	5.0428e-20
CL4886.Contig1_All	63	17	5.5768	1.4441	-1.9493	5.255e-08	4.923e-07
CL4892.Contig4_All	185	63	7.8409	2.5624	-1.6135	2.0822e-16	3.701e-15
CL4894.Contig1_All	1152	14866	62.7478	777.046	3.6304	0	0
CL4894.Contig2_All	46	369	3.5521	27.344	2.9445	4.0574e-61	2.2786e-59
CL4896.Contig1_All	4507	252	146.185	7.8437	-4.2201	0	0
CL4896.Contig2_All	304	11	9.8929	0.3435	-4.848	2.2404e-78	1.5951e-76
CL4897.Contig1_All	34	5	3.1769	0.4483	-2.8251	7.3452e-07	5.9774e-06
CL4897.Contig3_All	34	4	7.8413	0.8853	-3.1469	1.7477e-07	1.5428e-06
CL4902.Contig1_All	6586	39569	237.155	1367.33	2.5275	0	0
CL4903.Contig1_All	44	14	3.6867	1.1257	-1.7115	3.3518e-05	0.00021357
CL4904.Contig1_All	44	121	1.3372	3.5289	1.4	5.5724e-09	5.7694e-08
CL4908.Contig3_All	61	134	1.7134	3.6119	1.0759	6.0263e-07	4.9676e-06
CL4909.Contig1_All	51	17	4.5971	1.4705	-1.6444	1.3802e-05	9.3435e-05
CL4910.Contig2_All	147	389	5.2495	13.3307	1.3445	2.8742e-24	7.0939e-23
CL4912.Contig1_All	59	14	3.0204	0.6878	-2.1347	2.3478e-08	2.2862e-07
CL4915.Contig1_All	0	22	0	1.0542	10.0419	3.8106e-07	3.2143e-06
CL4922.Contig1_All	737	1566	41.4193	84.4566	1.0279	4.4308e-61	2.4839e-59
CL4922.Contig3_All	970	16	57.5632	0.9112	-5.9812	1.2355e-271	2.7316e-269
CL4924.Contig4_All	30	72	0.6861	1.5803	1.2037	6.6204e-05	0.00040077
CL4925.Contig2_All	56	19	2.3618	0.769	-1.6188	6.5554e-06	4.6527e-05
CL4930.Contig1_All	80	34	3.1577	1.2879	-1.2939	4.9836e-06	3.6086e-05
CL4931.Contig1_All	89	2	4.8708	0.105	-5.5357	2.7635e-25	7.1277e-24
CL4931.Contig2_All	100	39	5.358	2.0053	-1.4179	4.2485e-08	4.0262e-07
CL4933.Contig1_All	220	10	31.3442	1.3672	-4.5189	7.3076e-55	3.7466e-53
CL494.Contig2_All	211	80	12.7631	4.6438	-1.4586	3.6647e-16	6.4037e-15
CL4942.Contig2_All	109	50	3.3141	1.4589	-1.1837	6.5071e-07	5.3187e-06
CL4947.Contig2_All	423	1215	12.2199	33.683	1.4628	7.5417e-82	5.5065e-80
CL4949.Contig1_All	218	53	35.8775	8.3704	-2.0997	1.1694e-26	3.1732e-25
CL4949.Contig2_All	186	51	9.1224	2.4003	-1.9262	1.1233e-20	2.4149e-19
CL4949.Contig3_All	1330	364	63.5132	16.6809	-1.9289	4.7112e-138	5.601e-136
CL4951.Contig3_All	33	76	1.4117	3.1199	1.1441	8.2025e-05	0.00048791
CL4952.Contig2_All	4	42	0.1399	1.4101	3.3333	6.1737e-09	6.3574e-08
CL4953.Contig3_All	25	63	1.1402	2.7572	1.2739	9.7011e-05	0.00056815
CL4961.Contig1_All	3275	893	154.575	40.4471	-1.9342	0	0
CL4964.Contig2_All	68	267	7.725	29.1078	1.9138	1.8947e-27	5.257e-26
CL4970.Contig1_All	0	18	0	1.704	10.7347	5.6194e-06	4.0315e-05
CL4989.Contig4_All	173	387	2.9735	6.3832	1.1021	4.4053e-18	8.4525e-17
CL4992.Contig2_All	50	8	2.8284	0.4343	-2.7032	3.6612e-09	3.861e-08
CL4996.Contig3_All	32	7	1.7896	0.3757	-2.252	2.4305e-05	0.00015834
CL5.Contig3_All	86	37	5.8369	2.4099	-1.2762	2.8016e-06	2.0973e-05
CL5000.Contig2_All	1372	293	55.6198	11.3986	-2.2867	9.4334e-177	1.354e-174
CL5002.Contig1_All	255	86	25.0129	8.0952	-1.6275	2.6292e-22	6.0265e-21
CL5002.Contig6_All	32	8	9.2328	2.215	-2.0595	6.5735e-05	0.00039835
CL5003.Contig1_All	37	10	2.5387	0.6584	-1.9471	3.3875e-05	0.00021576
CL5009.Contig2_All	5	36	0.8	5.5273	2.7885	8.5461e-07	6.8897e-06
CL5009.Contig4_All	621	1378	15.0465	32.0406	1.0905	3.0781e-59	1.688e-57
CL5021.Contig1_All	2696	708	191.264	48.2007	-1.9884	3.0707e-289	7.3569e-287
CL5022.Contig1_All	6	40	0.1716	1.0979	2.6776	3.6311e-07	3.0699e-06
CL5027.Contig1_All	16	62	4.0414	15.0285	1.8948	2.4768e-07	2.1423e-06
CL5039.Contig1_All	560	203	49.8915	17.3557	-1.5234	6.7982e-43	2.7834e-41
CL5039.Contig2_All	1599	655	84.687	33.2902	-1.347	2.6e-99	2.2566e-97
CL5045.Contig3_All	53	8	2.9786	0.4315	-2.7872	6.4975e-10	7.2954e-09
CL5046.Contig2_All	45	159	2.6032	8.8269	1.7616	2.6941e-15	4.4921e-14
CL5055.Contig1_All	75	211	3.2163	8.6833	1.4328	4.2521e-15	7.0102e-14
CL5062.Contig1_All	70	238	2.8991	9.4591	1.7061	2.8769e-21	6.3272e-20
CL5062.Contig3_All	2	19	0.1798	1.6392	3.1885	0.00017536	0.00097786
CL5065.Contig1_All	7	32	0.2658	1.1661	2.1333	7.2334e-05	0.00043428
CL5066.Contig1_All	0	13	0	0.8185	9.6768	0.00016239	0.00091151
CL5075.Contig2_All	49	16	3.5984	1.1276	-1.6741	1.6021e-05	0.00010748
CL5076.Contig1_All	52	18	3.1019	1.0304	-1.5899	1.8272e-05	0.00012154
CL5078.Contig4_All	102	52	3.6463	1.7838	-1.0315	1.6714e-05	0.00011179
CL5084.Contig3_All	16	47	1.8267	5.1493	1.4951	0.00015025	0.00084923
CL5087.Contig2_All	46	96	1.8572	3.7194	1.0019	6.9135e-05	0.00041671
CL5088.Contig1_All	21	71	1.2138	3.9383	1.698	2.9592e-07	2.5355e-06
CL5096.Contig1_All	155	364	6.1498	13.8592	1.1722	1.0291e-18	2.0392e-17
CL5097.Contig2_All	65	0	8.3468	0	-13.027	6.8628e-21	1.485e-19
CL5097.Contig6_All	329	2	12.9197	0.0754	-7.4208	1.3692e-98	1.177e-96
CL510.Contig1_All	33	92	2.0763	5.5547	1.4197	2.8977e-07	2.4845e-06
CL510.Contig2_All	49	107	2.2511	4.7173	1.0673	9.5798e-06	6.6428e-05
CL510.Contig3_All	49	120	2.1305	5.0068	1.2327	1.4207e-07	1.2671e-06
CL5103.Contig1_All	162	58	25.1035	8.6249	-1.5413	1.0497e-13	1.5831e-12
CL5103.Contig3_All	215	61	9.0126	2.4539	-1.8769	6.6101e-23	1.553e-21
CL5104.Contig1_All	42	13	4.4972	1.3358	-1.7513	3.847e-05	0.00024318
CL5104.Contig2_All	1058	465	67.9932	28.6774	-1.2455	6.2813e-59	3.4327e-57
CL5112.Contig1_All	0	15	0	0.9581	9.904	4.2288e-05	0.00026537
CL5114.Contig1_All	997	21	53.1711	1.0747	-5.6286	1.2557e-272	2.7958e-270
CL5114.Contig2_All	567	81	38.7884	5.3175	-2.8668	2.2094e-95	1.8391e-93
CL5117.Contig1_All	2089	1034	144.052	68.4238	-1.074	9.2271e-91	7.3133e-89
CL5117.Contig3_All	799	339	37.8412	15.4072	-1.2964	1.0169e-47	4.6066e-46
CL5125.Contig2_All	340	119	17.2647	5.7987	-1.574	6.4723e-28	1.8198e-26
CL5126.Contig3_All	1	21	0.2246	4.5265	4.333	8.7916e-06	6.1293e-05
CL5139.Contig2_All	48	18	1.7494	0.6296	-1.4744	9.9126e-05	0.00057909
CL5143.Contig1_All	27	4	2.9553	0.4202	-2.8142	1.1624e-05	7.9459e-05
CL5144.Contig1_All	65	28	5.0992	2.1079	-1.2745	4.8522e-05	0.00030028
CL5161.Contig2_All	843	436	69.9529	34.7194	-1.0106	2.8911e-34	9.794e-33
CL5162.Contig3_All	65	24	2.6227	0.9293	-1.4968	4.4111e-06	3.2163e-05
CL5171.Contig4_All	326	54	11.2176	1.7831	-2.6533	3.1529e-51	1.5131e-49
CL5173.Contig4_All	807	334	17.5271	6.9613	-1.3322	3.5177e-50	1.6628e-48
CL5178.Contig2_All	1374	242	48.0706	8.1248	-2.5648	1.6179e-202	2.6275e-200
CL5180.Contig1_All	257	131	28.5378	13.9594	-1.0316	7.4766e-12	9.8538e-11
CL5191.Contig2_All	2	124	0.0788	4.6889	5.8949	1.1729e-33	3.9125e-32
CL5201.Contig2_All	94	38	3.0764	1.1935	-1.366	2.4191e-07	2.0964e-06
CL5204.Contig3_All	0	14	0	0.5492	9.1012	8.287e-05	0.00049215
CL5208.Contig3_All	178	36	8.012	1.555	-2.3652	2.6325e-25	6.7983e-24
CL5209.Contig2_All	38	141	1.9141	6.8156	1.8322	2.0994e-14	3.3088e-13
CL5211.Contig1_All	52	21	2.3179	0.8983	-1.3675	0.00012767	0.00072967
CL5214.Contig1_All	100	20	5.4469	1.0454	-2.3814	5.9912e-15	9.7953e-14
CL5214.Contig2_All	94	16	5.9522	0.9723	-2.6139	1.4316e-15	2.4216e-14
CL5227.Contig1_All	0	25	0	4.4955	12.1343	5.0636e-08	4.7643e-07
CL5232.Contig1_All	67	9	20.1752	2.6007	-2.9556	7.1039e-13	1.0109e-11
CL5232.Contig2_All	68	7	13.873	1.3705	-3.3395	1.7532e-14	2.7869e-13
CL524.Contig2_All	323	50	39.1444	5.8149	-2.751	9.3289e-53	4.5781e-51
CL524.Contig3_All	625	114	130.998	22.9295	-2.5143	4.6812e-91	3.729e-89
CL5242.Contig2_All	71	216	2.9282	8.5488	1.5457	4.4892e-17	8.2469e-16
CL5243.Contig1_All	716	28	90.9269	3.4123	-4.7359	3.3927e-180	4.9832e-178
CL5243.Contig2_All	758	34	31.8135	1.3694	-4.538	6.8778e-186	1.0368e-183
CL5243.Contig3_All	1464	176	55.7137	6.4275	-3.1157	1.0329e-264	2.229e-262
CL5244.Contig4_All	690	1726	13.8799	33.3186	1.2633	1.0566e-92	8.5575e-91
CL5245.Contig3_All	47	16	3.2804	1.0716	-1.6141	3.8773e-05	0.00024485
CL525.Contig1_All	43	112	3.0042	7.5091	1.3217	8.0804e-08	7.4015e-07
CL5256.Contig5_All	4	24	0.1333	0.7676	2.5257	0.00015997	0.0009
CL526.Contig2_All	75	196	2.1345	5.3529	1.3264	9.9609e-13	1.401e-11
CL5260.Contig1_All	266	604	11.1235	24.2383	1.1237	3.6572e-28	1.0352e-26
CL527.Contig3_All	72	171	3.5464	8.0827	1.1885	9.9092e-10	1.096e-08
CL5273.Contig2_All	98	26	5.6884	1.4482	-1.9738	6.7496e-12	8.9349e-11
CL5276.Contig1_All	11	48	0.2935	1.2292	2.0663	1.6514e-06	1.278e-05
CL5280.Contig1_All	123	431	5.0099	16.8464	1.7496	1.5838e-38	5.9546e-37
CL5280.Contig2_All	9	449	0.3275	15.6792	5.5812	2.5279e-116	2.5324e-114
CL5283.Contig3_All	40	85	1.106	2.2553	1.028	0.00013246	0.00075538
CL5286.Contig2_All	2	33	0.0987	1.5632	3.9853	3.7333e-08	3.5593e-07
CL5288.Contig2_All	1920	728	111.165	40.4488	-1.4585	7.0337e-134	8.1322e-132
CL5293.Contig2_All	6	30	0.3918	1.8799	2.2625	6.9118e-05	0.00041673
CL5294.Contig1_All	0	76	0	5.4488	12.4117	6.3607e-23	1.4955e-21
CL5294.Contig2_All	3	23	0.2069	1.522	2.879	7.5841e-05	0.00045357
CL53.Contig4_All	10	79	0.7757	5.8805	2.9224	4.3907e-14	6.771e-13
CL530.Contig3_All	51	139	2.827	7.394	1.3871	5.3901e-10	6.091e-09
CL5303.Contig2_All	188	35	11.5957	2.0716	-2.4848	3.8223e-28	1.0805e-26
CL5305.Contig2_All	58	121	2.8712	5.7481	1.0014	7.822e-06	5.4916e-05
CL5307.Contig3_All	101	18	4.6493	0.7951	-2.5478	3.3854e-16	5.9272e-15
CL5311.Contig1_All	2	35	0.0802	1.3473	4.0703	1.0813e-08	1.09e-07
CL532.Contig3_All	47	14	2.7867	0.7966	-1.8066	8.4136e-06	5.8821e-05
CL532.Contig6_All	42	13	0.8049	0.2391	-1.7512	3.847e-05	0.00024316
CL5324.Contig1_All	4	27	0.1966	1.2735	2.6955	3.1624e-05	0.00020234
CL5327.Contig1_All	35	9	4.2641	1.0522	-2.0188	3.6905e-05	0.00023392
CL5330.Contig1_All	267	659	14.3953	34.0958	1.244	1.201e-35	4.2348e-34
CL5334.Contig1_All	13	53	0.5898	2.3074	1.968	1.0371e-06	8.2712e-06
CL5338.Contig4_All	12	40	0.6222	1.9902	1.6775	0.00014911	0.00084391
CL535.Contig7_All	46	16	2.1608	0.7212	-1.5831	5.9897e-05	0.00036508
CL5351.Contig2_All	265	114	10.9818	4.5335	-1.2764	1.5953e-16	2.854e-15
CL5352.Contig2_All	16	131	0.979	7.6919	2.974	7.3922e-23	1.7328e-21
CL5352.Contig3_All	53	444	2.896	23.2814	3.007	9.6022e-75	6.5199e-73
CL5354.Contig2_All	41	11	2.3758	0.6117	-1.9575	1.1588e-05	7.9254e-05
CL5355.Contig1_All	4219	1664	92.8303	35.1351	-1.4017	6.8573e-275	1.5432e-272
CL5355.Contig2_All	82	15	16.202	2.8441	-2.5101	3.3475e-13	4.869e-12
CL5358.Contig2_All	141	26	6.7993	1.2032	-2.4985	1.3284e-21	2.961e-20
CL5359.Contig1_All	385	107	17.4317	4.6491	-1.9067	1.3513e-40	5.3348e-39
CL5363.Contig1_All	25	96	1.0348	3.8131	1.8816	1.4473e-10	1.7213e-09
CL5365.Contig1_All	4239	13464	105.072	320.26	1.6079	0	0
CL5365.Contig2_All	750	3299	22.1111	93.3337	2.0776	0	0
CL5365.Contig3_All	1402	69	104.404	4.9309	-4.4042	0	0
CL5368.Contig1_All	146	61	8.6642	3.4738	-1.3186	3.5659e-10	4.1025e-09
CL5368.Contig2_All	1511	775	98.2038	48.3362	-1.0227	3.3943e-61	1.9079e-59
CL5368.Contig3_All	477	222	42.8289	19.1284	-1.1629	7.9629e-25	2.0232e-23
CL5372.Contig2_All	1244	225	49.414	8.5767	-2.5264	1.9902e-180	2.93e-178
CL5373.Contig4_All	56	19	2.0795	0.6771	-1.6188	6.5554e-06	4.6521e-05
CL5374.Contig2_All	732	224	181.571	53.3199	-1.7678	2.3063e-68	1.4164e-66
CL5379.Contig2_All	155	350	9.6903	20.998	1.1156	8.5407e-17	1.5518e-15
CL538.Contig3_All	44	205	1.3198	5.9007	2.1606	8.2117e-25	2.0847e-23
CL5380.Contig2_All	22	83	0.9284	3.3613	1.8562	3.6163e-09	3.8163e-08
CL5391.Contig1_All	67	0	8.54	0	-13.06	1.6457e-21	3.6578e-20
CL5391.Contig2_All	2938	445	95.6545	13.9034	-2.7824	0	0
CL5395.Contig1_All	50	120	2.2116	5.0936	1.2036	2.413e-07	2.0917e-06
CL5397.Contig1_All	56	399	4.3634	29.8343	2.7734	4.5189e-62	2.5676e-60
CL5397.Contig3_All	170	377	6.4838	13.7984	1.0896	2.3305e-17	4.3498e-16
CL5399.Contig1_All	75	188	4.1374	9.9525	1.2663	1.6184e-11	2.0807e-10
CL5403.Contig2_All	4	30	0.5561	4.0025	2.8475	6.0325e-06	4.3034e-05
CL5404.Contig1_All	139	573	6.2039	24.5421	1.984	8.9713e-60	4.9457e-58
CL5411.Contig1_All	0	149	0	3.6491	11.8333	2.9832e-44	1.2599e-42
CL5411.Contig2_All	22	98	0.6654	2.8443	2.0958	3.5696e-12	4.8153e-11
CL5424.Contig2_All	68	148	2.7167	5.6742	1.0626	2.0662e-07	1.8052e-06
CL5426.Contig3_All	19	52	1.1911	3.1282	1.393	0.00015306	0.00086436
CL5428.Contig2_All	52	5	3.0311	0.2797	-3.4379	1.2798e-11	1.6576e-10
CL5431.Contig1_All	65	0	8.2092	0	-13.003	6.8628e-21	1.4845e-19
CL5431.Contig2_All	42	0	5.4338	0	-12.4077	9.2913e-14	1.4084e-12
CL5434.Contig1_All	519	1109	12.8969	26.4457	1.036	2.5984e-44	1.0996e-42
CL5436.Contig5_All	41	86	1.6128	3.2464	1.0093	0.0001526	0.00086194
CL5441.Contig1_All	51	0	6.1483	0	-12.586	1.5047e-16	2.6967e-15
CL5443.Contig3_All	149	76	9.1574	4.4824	-1.0307	1.9363e-07	1.6997e-06
CL5444.Contig1_All	286	800	5.7231	15.3625	1.4245	1.9048e-52	9.3113e-51
CL5448.Contig1_All	25	2	3.6915	0.2834	-3.7033	1.8331e-06	1.4121e-05
CL5449.Contig1_All	89	189	5.0222	10.2347	1.0271	1.1173e-08	1.1232e-07
CL5457.Contig1_All	405	127	13.6967	4.1217	-1.7325	1.477e-37	5.4551e-36
CL5457.Contig2_All	69	25	4.4635	1.5519	-1.5241	1.6235e-06	1.2581e-05
CL5459.Contig1_All	617	1319	22.2757	45.6981	1.0367	2.0003e-52	9.7704e-51
CL546.Contig3_All	35	136	5.5483	20.6888	1.8987	1.4687e-14	2.3441e-13
CL546.Contig4_All	2	23	0.7146	7.886	3.4641	1.6469e-05	0.00011027
CL546.Contig5_All	32	115	1.7	5.8629	1.7861	1.2202e-11	1.5826e-10
CL5463.Contig2_All	43	98	2.0549	4.4941	1.129	9.3718e-06	6.5093e-05
CL5471.Contig1_All	43	136	1.3097	3.9751	1.6018	8.4989e-12	1.1141e-10
CL5475.Contig1_All	15	0	3.2941	0	-11.6857	2.1874e-05	0.00014387
CL5475.Contig3_All	149	68	8.7221	3.8199	-1.1911	4.8756e-09	5.0763e-08
CL5485.Contig2_All	13	155	1.1304	12.9344	3.5163	4.9236e-31	1.5268e-29
CL5485.Contig5_All	8	50	0.4102	2.46	2.5843	2.1836e-08	2.1335e-07
CL5485.Contig6_All	20	119	0.8098	4.624	2.5135	1.0895e-17	2.0584e-16
CL5489.Contig1_All	32	83	1.6119	4.012	1.3156	4.3199e-06	3.1541e-05
CL5498.Contig1_All	33	155	2.1923	9.8815	2.1723	3.0945e-19	6.2416e-18
CL5504.Contig2_All	75	162	4.9022	10.1613	1.0516	7.0813e-08	6.5387e-07
CL5505.Contig2_All	30	89	1.9066	5.4281	1.5094	1.291e-07	1.1567e-06
CL5505.Contig5_All	269	589	15.3555	32.2652	1.0712	1.4056e-25	3.6539e-24
CL5509.Contig2_All	55	182	4.7766	15.1683	1.667	4.0095e-16	6.9965e-15
CL5527.Contig1_All	2	37	0.1623	2.8805	4.1496	3.1153e-09	3.3008e-08
CL5527.Contig2_All	2	54	0.1741	4.5119	4.6957	6.7674e-14	1.0325e-12
CL5534.Contig1_All	13	0	2.1043	0	-11.0391	9.1216e-05	0.00053721
CL5534.Contig2_All	848	371	30.9232	12.9828	-1.2521	5.8066e-48	2.6456e-46
CL5535.Contig1_All	55	0	4.6881	0	-12.1948	8.6534e-18	1.6423e-16
CL5535.Contig2_All	298	14	33.9657	1.5313	-4.4712	2.4489e-73	1.6294e-71
CL5538.Contig4_All	86	2	2.3066	0.0515	-5.4851	2.203e-24	5.4694e-23
CL5548.Contig1_All	312	720	11.4622	25.3837	1.147	2.5669e-34	8.7099e-33
CL5556.Contig1_All	46	125	1.5436	4.0252	1.3828	4.3527e-09	4.5499e-08
CL5556.Contig2_All	101	260	3.6445	9.0032	1.3047	4.8868e-16	8.471e-15
CL5557.Contig3_All	18	0	1.1294	0	-10.1413	2.5688e-06	1.9375e-05
CL5563.Contig2_All	0	25	0	2.8771	11.4904	5.0636e-08	4.7636e-07
CL5573.Contig2_All	66	28	3.4245	1.3942	-1.2965	3.3395e-05	0.00021289
CL5575.Contig3_All	618	105	14.0414	2.2894	-2.6166	3.633e-94	3.0002e-92
CL5590.Contig1_All	55	118	2.6522	5.4605	1.0418	5.1258e-06	3.703e-05
CL5590.Contig2_All	49	225	2.8979	12.7694	2.1396	8.9492e-27	2.4401e-25
CL5602.Contig1_All	27	1	1.8343	0.0652	-4.8142	6.3602e-08	5.9205e-07
CL5602.Contig2_All	32	0	1.4711	0	-10.5227	1.1716e-10	1.4085e-09
CL5602.Contig3_All	45	0	2.5435	0	-11.3126	1.0911e-14	1.7543e-13
CL5603.Contig1_All	41	8	3.8889	0.7282	-2.417	5.6661e-07	4.6867e-06
CL5609.Contig1_All	33	87	1.2334	3.1204	1.3391	1.8372e-06	1.4145e-05
CL5620.Contig1_All	18	2	1.2576	0.1341	-3.2293	0.00015457	0.00087202
CL5636.Contig3_All	79	388	1.8165	8.5613	2.2367	1.6432e-47	7.4274e-46
CL5642.Contig2_All	18	2	5.6164	0.5989	-3.2293	0.00015457	0.00087194
CL5644.Contig2_All	34	6	1.2538	0.2123	-2.5621	2.6388e-06	1.983e-05
CL5646.Contig1_All	80	34	4.8862	1.9928	-1.2939	4.9836e-06	3.6082e-05
CL5647.Contig2_All	394	44	37.1671	3.9831	-3.2221	7.8062e-75	5.3118e-73
CL5651.Contig1_All	303	141	31	13.8435	-1.1631	2.4591e-16	4.3452e-15
CL5651.Contig2_All	243	98	13.1942	5.1063	-1.3696	7.429e-17	1.3533e-15
CL5658.Contig2_All	240	114	32.0731	14.6198	-1.1334	9.0805e-13	1.2806e-11
CL566.Contig2_All	8080	4110	381.626	186.284	-1.0347	0	0
CL5662.Contig2_All	32	112	1.3714	4.6063	1.748	4.4407e-11	5.5211e-10
CL5668.Contig2_All	43	120	4.1297	11.0597	1.4212	4.3336e-09	4.5344e-08
CL5668.Contig3_All	73	264	4.1706	14.4738	1.7951	4.9804e-25	1.2746e-23
CL567.Contig2_All	257	646	15.9946	38.5815	1.2703	4.3952e-36	1.5629e-34
CL5672.Contig1_All	99	48	10.0394	4.6711	-1.1038	7.4051e-06	5.2222e-05
CL5672.Contig2_All	113	52	3.1181	1.377	-1.1791	4.3959e-07	3.6809e-06
CL5679.Contig1_All	10	42	0.7022	2.8302	2.011	1.0956e-05	7.521e-05
CL5680.Contig1_All	16	0	2.8436	0	-11.4735	1.0712e-05	7.3815e-05
CL5680.Contig2_All	330	79	19.7191	4.5301	-2.122	4.5951e-40	1.7962e-38
CL5681.Contig1_All	471	59	49.435	5.9426	-3.0564	8.9171e-85	6.6969e-83
CL5686.Contig4_All	36	2	4.6663	0.2488	-4.2292	1.3673e-09	1.495e-08
CL5703.Contig2_All	58	121	6.4301	12.873	1.0014	7.822e-06	5.491e-05
CL5707.Contig1_All	33	90	6.7928	17.778	1.388	6.1162e-07	5.0351e-06
CL571.Contig2_All	178	535	8.6683	25.0021	1.5282	2.2751e-39	8.7252e-38
CL572.Contig12_All	89	45	22.4805	10.9078	-1.0433	4.9684e-05	0.00030693
CL5723.Contig3_All	47	14	1.571	0.4491	-1.8066	8.4136e-06	5.8814e-05
CL5723.Contig4_All	23	4	5.985	0.9989	-2.5829	0.00011769	0.00067794
CL5727.Contig1_All	9	38	1.0501	4.2548	2.0186	2.8269e-05	0.00018221
CL573.Contig3_All	52	14	2.1118	0.5456	-1.9526	7.7255e-07	6.269e-06
CL573.Contig4_All	56	16	2.412	0.6613	-1.8669	6.3644e-07	5.2122e-06
CL5732.Contig2_All	14	53	4.5754	16.6219	1.8611	2.5272e-06	1.911e-05
CL5736.Contig1_All	19	72	0.9719	3.5345	1.8626	3.7322e-08	3.5605e-07
CL5738.Contig2_All	289	15	14.064	0.7005	-4.3275	1.0387e-69	6.5255e-68
CL5743.Contig1_All	85	436	2.2278	10.9661	2.2994	5.8822e-55	3.0207e-53
CL5746.Contig1_All	312	92	4.2892	1.2137	-1.8213	2.7029e-31	8.4437e-30
CL5759.Contig4_All	42	97	1.2753	2.8264	1.1481	7.8922e-06	5.5372e-05
CL5761.Contig1_All	42	108	7.2769	17.9567	1.3031	1.8806e-07	1.6536e-06
CL5761.Contig2_All	199	421	8.5927	17.4447	1.0216	1.9075e-17	3.5718e-16
CL577.Contig3_All	32	76	0.7889	1.7981	1.1886	4.9166e-05	0.0003039
CL5778.Contig1_All	754	1608	50.4793	103.308	1.0332	3.4865e-63	2.0174e-61
CL578.Contig1_All	52	133	1.7769	4.3613	1.2954	8.3655e-09	8.5266e-08
CL5781.Contig1_All	34	81	3.4327	7.8479	1.193	2.6101e-05	0.00016915
CL5786.Contig2_All	70	34	2.9061	1.3546	-1.1012	0.00017274	0.00096504
CL5786.Contig3_All	60	26	2.1833	0.9079	-1.2659	0.00010406	0.00060534
CL5793.Contig2_All	38	12	3.2878	0.9963	-1.7225	0.00011061	0.00064037
CL5794.Contig1_All	136	0	14.6993	0	-13.8435	6.6317e-43	2.7187e-41
CL5794.Contig2_All	32	3	6.2688	0.564	-3.4744	1.211e-07	1.0907e-06
CL5799.Contig1_All	94	5	5.9632	0.3044	-4.292	1.9159e-23	4.5885e-22
CL5799.Contig3_All	42	1	1.9451	0.0444	-5.4531	2.1317e-12	2.9251e-11
CL580.Contig1_All	44	101	2.4993	5.5054	1.1393	5.839e-06	4.1752e-05
CL5803.Contig1_All	79	38	6.0935	2.8128	-1.1153	5.4987e-05	0.00033747
CL5808.Contig1_All	32	92	3.3844	9.3374	1.4641	1.5244e-07	1.3544e-06
CL5811.Contig2_All	47	16	1.8167	0.5935	-1.614	3.8773e-05	0.00024483
CL5812.Contig6_All	34	2	10.9049	0.6156	-4.1468	5.139e-09	5.3382e-08
CL5824.Contig2_All	56	160	4.2296	11.5967	1.4551	4.9311e-12	6.5927e-11
CL5831.Contig1_All	13	110	0.4544	3.6894	3.0214	1.0747e-19	2.2145e-18
CL5832.Contig2_All	0	48	0	5.8068	12.5035	9.6477e-15	1.5575e-13
CL5832.Contig3_All	8	837	1.1762	118.097	6.6497	6.0348e-229	1.1317e-226
CL5832.Contig4_All	8	734	0.7355	64.7621	6.4603	2.6442e-199	4.2504e-197
CL5832.Contig5_All	10	704	1.1609	78.4283	6.0781	1.5094e-187	2.2918e-185
CL5833.Contig2_All	112	247	5.1834	10.9698	1.0816	9.4111e-12	1.2295e-10
CL5835.Contig1_All	208	528	9.7705	23.8009	1.2845	2.7853e-30	8.4336e-29
CL5835.Contig2_All	21	67	0.9784	2.9957	1.6144	1.5739e-06	1.2222e-05
CL5839.Contig2_All	20	2	1.3172	0.1264	-3.3814	4.4273e-05	0.00027645
CL5846.Contig1_All	17	53	2.0494	6.1315	1.581	2.6907e-05	0.00017405
CL5848.Contig2_All	1056	292	114.315	30.334	-1.914	6.9934e-109	6.6565e-107
CL5848.Contig3_All	196	1414	19.1711	132.723	2.7914	4.7617e-217	8.381e-215
CL5852.Contig2_All	97	44	5.3726	2.3387	-1.1999	2.1115e-06	1.6139e-05
CL5861.Contig2_All	74	28	3.1441	1.1416	-1.4616	1.4646e-06	1.1443e-05
CL5863.Contig1_All	107	231	8.7112	18.0474	1.0508	1.218e-10	1.4599e-09
CL5865.Contig2_All	14	0	0.636	0	-9.3129	4.4668e-05	0.00027845
CL5867.Contig1_All	106	19	8.3632	1.4386	-2.5394	7.128e-17	1.3015e-15
CL5868.Contig2_All	16	0	2.0584	0	-11.0073	1.0712e-05	7.3807e-05
CL5870.Contig1_All	900	68	40.4837	2.9353	-3.7858	5.2945e-194	8.2988e-192
CL5878.Contig1_All	91	246	10.476	27.1766	1.3753	2.081e-16	3.6999e-15
CL5878.Contig2_All	400	844	11.0067	22.2868	1.0178	3.3906e-33	1.1133e-31
CL588.Contig1_All	87	13	6.3084	0.9046	-2.8019	1.5598e-15	2.6328e-14
CL588.Contig2_All	38	7	2.2339	0.3949	-2.5	9.3079e-07	7.4695e-06
CL5882.Contig2_All	902	272	15.0531	4.3561	-1.789	3.3984e-85	2.5614e-83
CL589.Contig1_All	18	195	0.7881	8.193	3.3779	2.0812e-37	7.6511e-36
CL589.Contig2_All	37	541	1.2892	18.09	3.8106	1.1781e-111	1.1456e-109
CL5906.Contig4_All	439	223	21.4392	10.451	-1.0366	2.4516e-19	4.972e-18
CL5914.Contig2_All	42	100	1.8158	4.1488	1.1921	2.9402e-06	2.1933e-05
CL592.Contig3_All	139	404	10.2734	28.6541	1.4798	8.3441e-29	2.4129e-27
CL5921.Contig2_All	21	2	1.0823	0.0989	-3.452	2.3562e-05	0.00015403
CL5937.Contig1_All	49	13	7.8946	2.01	-1.9737	1.3711e-06	1.0762e-05
CL5937.Contig2_All	94	24	5.447	1.3346	-2.0291	7.7395e-12	1.0185e-10
CL5946.Contig1_All	5	28	0.5775	3.1036	2.426	6.3245e-05	0.00038422
CL5947.Contig1_All	75	20	5.573	1.4262	-1.9663	2.2327e-09	2.3959e-08
CL5947.Contig4_All	69	18	5.0137	1.2551	-1.9981	6.8992e-09	7.078e-08
CL5949.Contig2_All	121	57	4.9168	2.2227	-1.1454	3.2585e-07	2.7724e-06
CL5949.Contig4_All	22	73	0.8724	2.7779	1.6709	2.7448e-07	2.3608e-06
CL595.Contig3_All	7	40	0.426	2.3362	2.4552	1.2542e-06	9.9148e-06
CL5951.Contig2_All	12	59	2.8534	13.463	2.2382	2.1535e-08	2.1051e-07
CL5952.Contig2_All	171	60	14.1387	4.7607	-1.5704	9.5835e-15	1.5484e-13
CL5954.Contig2_All	67	178	7.4639	19.029	1.3502	5.6941e-12	7.5711e-11
CL5969.Contig5_All	69	21	3.8034	1.1108	-1.7757	8.8288e-08	8.059e-07
CL5983.Contig1_All	19	2	2.8732	0.2902	-3.3075	8.2886e-05	0.00049141
CL5985.Contig2_All	99	225	6.4343	14.0331	1.125	1.9005e-11	2.4339e-10
CL5988.Contig1_All	17	0	3.831	0	-11.9035	5.2456e-06	3.7844e-05
CL5989.Contig2_All	33	99	1.4294	4.1151	1.5255	1.956e-08	1.9219e-07
CL5990.Contig2_All	732	2740	24.256	87.1294	1.8448	3.7651e-253	7.753e-251
CL5998.Contig1_All	291	59	30.8716	6.0065	-2.3617	2.5173e-40	9.8887e-39
CL600.Contig1_All	14	0	1.8819	0	-10.878	4.4668e-05	0.00027843
CL6003.Contig3_All	15	0	1.461	0	-10.5127	2.1874e-05	0.00014386
CL6003.Contig6_All	60	27	3.168	1.3681	-1.2114	0.00017731	0.00098703
CL6004.Contig1_All	37	97	7.7787	19.5697	1.331	5.252e-07	4.3567e-06
CL6005.Contig1_All	7	33	0.2698	1.2206	2.1776	4.4201e-05	0.00027614
CL6005.Contig2_All	87	230	3.4718	8.8079	1.3431	6.0868e-15	9.9387e-14
CL6006.Contig2_All	97	15	7.0856	1.0515	-2.7524	7.1887e-17	1.3122e-15
CL6009.Contig3_All	103	299	5.6236	15.6659	1.4781	1.093e-21	2.4422e-20
CL6010.Contig2_All	379	137	66.164	22.9514	-1.5275	1.1344e-29	3.3668e-28
CL6011.Contig1_All	73	165	3.2456	7.0398	1.117	1.1162e-08	1.1226e-07
CL6011.Contig2_All	36	82	1.5314	3.3475	1.1282	5.1846e-05	0.00031966
CL6014.Contig1_All	48	8	4.9329	0.789	-2.6443	1.1452e-08	1.1501e-07
CL6032.Contig1_All	56	12	10.5797	2.1756	-2.2818	1.4451e-08	1.4401e-07
CL6032.Contig2_All	473	204	19.8519	8.2164	-1.2727	3.6965e-28	1.0459e-26
CL6032.Contig3_All	24	2	6.2452	0.4994	-3.6445	3.4855e-06	2.5792e-05
CL604.Contig29_All	56	118	2.4287	4.911	1.0158	7.968e-06	5.5885e-05
CL6047.Contig3_All	106	28	3.2186	0.8159	-1.98	8.3559e-13	1.1829e-11
CL6048.Contig2_All	115	274	5.5689	12.7329	1.1931	8.0109e-15	1.299e-13
CL6052.Contig3_All	661	3011	32.2125	140.812	2.1281	0	0
CL6054.Contig2_All	304	102	32.2012	10.3683	-1.6349	1.8599e-26	4.9956e-25
CL606.Contig1_All	50	15	5.8438	1.6824	-1.7964	4.672e-06	3.3975e-05
CL6060.Contig5_All	77	19	2.4113	0.571	-2.0782	3.3109e-10	3.8217e-09
CL6063.Contig1_All	18	150	1.6353	13.0778	2.9995	3.5162e-26	9.3446e-25
CL6074.Contig1_All	25	79	1.7069	5.176	1.6005	2.1269e-07	1.8567e-06
CL6074.Contig2_All	130	603	9.3379	41.5654	2.1542	1.1905e-69	7.4714e-68
CL6074.Contig3_All	533	1763	33.1716	105.293	1.6664	3.2586e-142	3.9792e-140
CL6081.Contig2_All	3	27	0.3592	3.1019	3.1103	7.7646e-06	5.455e-05
CL6085.Contig1_All	510	246	17.708	8.1968	-1.1113	1.0976e-24	2.7641e-23
CL6091.Contig1_All	6	32	1.4829	7.5898	2.3556	2.4938e-05	0.00016212
CL6092.Contig1_All	21	3	2.5316	0.3471	-2.8666	0.0001047	0.00060892
CL6092.Contig2_All	243	27	16.035	1.7098	-3.2293	7.503e-47	3.3459e-45
CL6092.Contig3_All	6976	1391	177.246	33.9159	-2.3857	0	0
CL6097.Contig1_All	1004	406	42.9219	16.6563	-1.3656	2.4281e-64	1.4232e-62
CL6111.Contig1_All	69	17	7.4344	1.7577	-2.0805	2.7187e-09	2.8981e-08
CL6113.Contig1_All	1346	476	65.3176	22.1666	-1.5591	4.843e-104	4.4035e-102
CL612.Contig2_All	125	276	6.0446	12.8078	1.0833	5.3931e-13	7.7215e-12
CL6121.Contig1_All	24	126	1.9155	9.6504	2.3329	3.2396e-17	6.0056e-16
CL6122.Contig1_All	749	1877	6.8085	16.3734	1.2659	5.7202e-101	5.0411e-99
CL613.Contig2_All	174	37	49.5808	10.1175	-2.2929	6.4717e-24	1.583e-22
CL6131.Contig1_All	198	443	4.2271	9.0759	1.1024	1.7455e-20	3.7194e-19
CL6134.Contig1_All	8	33	0.6022	2.384	1.9851	0.00011778	0.00067755
CL6148.Contig2_All	170	26	6.4874	0.9521	-2.7685	1.1251e-28	3.2401e-27
CL6151.Contig1_All	3	53	0.1373	2.3273	4.0833	1.2148e-12	1.6999e-11
CL6151.Contig2_All	5	27	0.216	1.1195	2.3738	0.0001064	0.00061827
CL6158.Contig1_All	625	1911	14.6244	42.9108	1.553	2.7818e-139	3.358e-137
CL6169.Contig1_All	19	66	1.1688	3.8961	1.737	5.2024e-07	4.3178e-06
CL6175.Contig3_All	160	441	11.9926	31.7203	1.4033	5.0016e-29	1.4584e-27
CL6178.Contig2_All	624	90	31.6625	4.3824	-2.853	2.8264e-104	2.5811e-102
CL6191.Contig1_All	100	220	16.1115	34.0146	1.0781	1.4221e-10	1.6926e-09
CL6192.Contig3_All	44	10	2.9007	0.6326	-2.197	9.7859e-07	7.8261e-06
CL6203.Contig2_All	5	26	1.4672	7.3214	2.3191	0.00017816	0.00099137
CL6215.Contig2_All	53	229	3.24	13.4342	2.0518	6.9075e-26	1.8188e-24
CL6217.Contig2_All	466	1554	6.2433	19.9794	1.6781	7.9914e-127	8.7573e-125
CL622.Contig3_All	88	40	1.9626	0.8561	-1.1969	6.5924e-06	4.6773e-05
CL6222.Contig4_All	971	412	31.1575	12.6867	-1.2963	1.3089e-57	7.049e-56
CL6226.Contig1_All	2	19	0.0883	0.8054	3.1892	0.00017536	0.00097778
CL6226.Contig2_All	41	168	2.1765	8.5583	1.9753	1.6019e-18	3.1454e-17
CL6229.Contig2_All	228	92	7.9849	3.0919	-1.3688	6.7956e-16	1.1706e-14
CL6240.Contig1_All	33	6	3.5226	0.6146	-2.5189	4.6231e-06	3.3654e-05
CL6242.Contig5_All	65	20	1.4302	0.4223	-1.7599	2.4988e-07	2.1593e-06
CL6242.Contig7_All	25	0	3.062	0	-11.5803	1.7348e-08	1.7158e-07
CL6243.Contig2_All	9	45	0.8537	4.096	2.2624	9.2711e-07	7.4427e-06
CL6246.Contig1_All	0	1564	0	27.6284	14.7539	0	0
CL6260.Contig1_All	18	0	0.7957	0	-9.6361	2.5688e-06	1.9373e-05
CL6261.Contig2_All	359	172	19.1607	8.8095	-1.121	4.5482e-18	8.7134e-17
CL6264.Contig3_All	283	28	9.6132	0.9127	-3.3968	8.19e-57	4.3513e-55
CL6265.Contig1_All	19	60	4.7299	14.3337	1.5995	6.4918e-06	4.6106e-05
CL628.Contig4_All	150	47	7.1681	2.1554	-1.7336	7.042e-15	1.1454e-13
CL6286.Contig1_All	416	6	23.9251	0.3311	-6.1751	1.3823e-118	1.414e-116
CL6286.Contig2_All	2604	9	131.936	0.4376	-8.236	0	0
CL6286.Contig3_All	236	0	63.8192	0	-15.9617	6.5277e-74	4.385e-72
CL6292.Contig2_All	17	50	1.6675	4.7065	1.497	9.0101e-05	0.00053124
CL6297.Contig1_All	226	515	12.774	27.934	1.1288	2.0489e-24	5.0949e-23
CL6297.Contig2_All	51	215	2.4121	9.7581	2.0163	6.9398e-24	1.6942e-22
CL6297.Contig3_All	8	35	0.5913	2.4824	2.0698	4.5365e-05	0.00028187
CL63.Contig5_All	128	59	11.3597	5.0248	-1.1768	7.9108e-08	7.2546e-07
CL6306.Contig2_All	0	14	0	3.1193	11.607	8.287e-05	0.0004921
CL631.Contig2_All	26	82	1.1695	3.5396	1.5977	1.2914e-07	1.1567e-06
CL6322.Contig2_All	88	2	7.3288	0.1598	-5.5192	5.5218e-25	1.4092e-23
CL6326.Contig2_All	29	68	1.8313	4.1207	1.17	0.00015079	0.00085206
CL6330.Contig1_All	649	1533	38.1203	86.4093	1.1806	2.2053e-74	1.4894e-72
CL6333.Contig1_All	22	58	1.339	3.3875	1.3391	0.00010274	0.00059887
CL6348.Contig2_All	0	19	0	1.2339	10.269	2.8676e-06	2.1434e-05
CL6358.Contig2_All	330	156	16.4184	7.4481	-1.1404	3.7209e-17	6.8594e-16
CL6359.Contig7_All	80	319	3.2527	12.4466	1.936	5.692e-33	1.8593e-31
CL6376.Contig1_All	223	66	13.9922	3.974	-1.816	1.0022e-22	2.338e-21
CL6376.Contig2_All	143	53	8.9239	3.1739	-1.4914	9.4504e-12	1.2339e-10
CL6380.Contig3_All	336	115	19.2919	6.3364	-1.6063	2.204e-28	6.2926e-27
CL6381.Contig2_All	4	32	0.5325	4.088	2.9405	1.9656e-06	1.5076e-05
CL6385.Contig3_All	71	311	3.5452	14.9023	2.0716	5.1594e-35	1.7814e-33
CL6391.Contig1_All	29	103	1.8246	6.2189	1.7691	1.9068e-10	2.2483e-09
CL6391.Contig2_All	302	120	15.8607	6.0479	-1.391	4.9051e-21	1.0672e-19
CL64.Contig1_All	82	210	1.2591	3.0943	1.2972	3.962e-13	5.7285e-12
CL6414.Contig1_All	439	1149	21.7161	54.5436	1.3286	3.0872e-67	1.8723e-65
CL6415.Contig1_All	1616	399	131.409	31.136	-2.0774	2.443e-184	3.6565e-182
CL6421.Contig2_All	24	68	1.4685	3.9927	1.443	8.3523e-06	5.8411e-05
CL6422.Contig1_All	35	5	5.9446	0.8149	-2.8669	4.0808e-07	3.4289e-06
CL6428.Contig1_All	47	106	8.0024	17.3196	1.1139	5.1031e-06	3.6879e-05
CL6434.Contig1_All	112	0	15.7616	0	-13.9441	1.8335e-35	6.4147e-34
CL6436.Contig2_All	33	82	3.6822	8.7803	1.2537	1.0836e-05	7.4468e-05
CL644.Contig2_All	19	52	0.8907	2.3393	1.3931	0.00015306	0.00086428
CL6454.Contig4_All	80	34	3.2585	1.3289	-1.294	4.9836e-06	3.6078e-05
CL6459.Contig2_All	166	65	6.262	2.353	-1.4121	1.7867e-12	2.4683e-11
CL6459.Contig3_All	45	15	1.4386	0.4602	-1.6443	4.5289e-05	0.0002816
CL6459.Contig4_All	220	95	9.1005	3.7712	-1.2709	6.9459e-14	1.059e-12
CL6460.Contig1_All	78	168	8.7174	18.0182	1.0475	4.475e-08	4.2345e-07
CL6462.Contig2_All	130	32	5.3647	1.2672	-2.0819	2.5106e-16	4.4338e-15
CL6468.Contig1_All	17	52	2.4271	7.1243	1.5535	4.0424e-05	0.00025482
CL647.Contig1_All	5	47	1.1379	10.2646	3.1732	1.7048e-09	1.8524e-08
CL6476.Contig1_All	13	0	4.189	0	-12.0324	9.1216e-05	0.00053716
CL6476.Contig3_All	52	143	2.5449	6.716	1.4	2.283e-10	2.6734e-09
CL6477.Contig2_All	82	6	8.6725	0.609	-3.8319	4.0455e-19	8.1285e-18
CL6484.Contig2_All	50	141	2.7364	7.4052	1.4363	1.3752e-10	1.6396e-09
CL6486.Contig3_All	111	240	9.0369	18.7506	1.053	4.9326e-11	6.1074e-10
CL649.Contig1_All	2127	310	163.879	22.9206	-2.8379	0	0
CL6516.Contig1_All	3903	1386	187.947	64.0482	-1.5531	2.8622e-296	6.9364e-294
CL6516.Contig2_All	179	25	28.053	3.7599	-2.8994	1.5356e-31	4.8381e-30
CL6526.Contig2_All	121	34	12.1808	3.2845	-1.8909	1.2001e-13	1.806e-12
CL6526.Contig3_All	82	37	4.0476	1.7526	-1.2076	1.1911e-05	8.1234e-05
CL6528.Contig2_All	65	12	8.6697	1.536	-2.4968	1.1178e-10	1.347e-09
CL653.Contig3_All	107	43	5.494	2.1187	-1.3747	3.0513e-08	2.9398e-07
CL6534.Contig1_All	219	1095	16.5226	79.2783	2.2625	8.7186e-133	9.9885e-131
CL6534.Contig2_All	630	1666	50.0496	127.011	1.3435	2.6561e-98	2.2771e-96
CL6534.Contig3_All	1290	4502	65.5042	219.377	1.7438	0	0
CL6539.Contig1_All	29	1	6.6882	0.2213	-4.9175	1.627e-08	1.613e-07
CL654.Contig1_All	284	793	5.4536	14.6132	1.422	7.2315e-52	3.5078e-50
CL6542.Contig2_All	180	51	8.1552	2.2174	-1.8789	1.9048e-19	3.8879e-18
CL6543.Contig1_All	33	0	4.4272	0	-12.1122	5.7371e-11	7.062e-10
CL6544.Contig1_All	214	96	16.2163	6.981	-1.2159	9.7978e-13	1.3796e-11
CL6547.Contig1_All	4	58	0.6965	9.6921	3.7986	4.2468e-13	6.122e-12
CL6554.Contig1_All	30	4	1.3416	0.1717	-2.966	1.9619e-06	1.5059e-05
CL6555.Contig1_All	76	12	4.3782	0.6634	-2.7224	2.3082e-13	3.4037e-12
CL6559.Contig1_All	3	29	0.244	2.263	3.2133	2.4368e-06	1.8459e-05
CL656.Contig1_All	0	18	0	0.5894	9.2031	5.6194e-06	4.031e-05
CL6561.Contig2_All	831	246	27.1323	7.7077	-1.8156	3.1988e-80	2.3115e-78
CL6565.Contig1_All	0	27	0	2.2616	11.1431	1.3186e-08	1.3188e-07
CL6565.Contig2_All	6	110	0.3253	5.7226	4.1368	3.3808e-25	8.6986e-24
CL6572.Contig3_All	48	101	1.3996	2.826	1.0137	3.7517e-05	0.00023749
CL6577.Contig1_All	29	6	3.3837	0.6718	-2.3325	4.1763e-05	0.00026244
CL6578.Contig1_All	729	261	58.7951	20.2004	-1.5413	2.9758e-56	1.5652e-54
CL658.Contig6_All	58	139	2.1784	5.0099	1.2015	2.7976e-08	2.7025e-07
CL6584.Contig2_All	237	112	12.0256	5.4536	-1.1408	9.6066e-13	1.3533e-11
CL659.Contig8_All	6	42	0.7851	5.2738	2.7479	1.2224e-07	1.0989e-06
CL6591.Contig2_All	487	1288	10.8399	27.5119	1.3437	1.9703e-76	1.3673e-74
CL66.Contig2_All	644	1437	23.786	50.933	1.0985	2.0613e-62	1.1786e-60
CL660.Contig2_All	46	0	2.3886	0	-11.2219	5.3432e-15	8.7632e-14
CL660.Contig4_All	204	10	11.578	0.5446	-4.41	3.2223e-50	1.5243e-48
CL6600.Contig1_All	1	21	0.0745	1.5023	4.3338	8.7916e-06	6.1287e-05
CL6600.Contig2_All	16	52	1.339	4.176	1.641	1.9525e-05	0.0001295
CL6602.Contig1_All	29	0	1.5599	0	-10.6072	9.9763e-10	1.1032e-08
CL6607.Contig1_All	925	2214	36.7639	84.4432	1.1997	2.7215e-109	2.6061e-107
CL661.Contig1_All	2748	491	148.042	25.3839	-2.544	0	0
CL662.Contig1_All	167	83	3.8944	1.8574	-1.0681	1.3825e-08	1.3793e-07
CL6625.Contig1_All	7411	473	2068.99	126.722	-4.0292	0	0
CL6625.Contig2_All	825	43	258.589	12.934	-4.3214	6.0374e-196	9.6066e-194
CL6627.Contig3_All	66	208	4.8059	14.5345	1.5966	3.2232e-17	5.9788e-16
CL6634.Contig1_All	23	4	3.6798	0.6141	-2.5831	0.00011769	0.00067788
CL6634.Contig3_All	50	13	3.5618	0.8887	-2.0028	8.3776e-07	6.7643e-06
CL6637.Contig1_All	61	7	5.8341	0.6425	-3.1827	1.2959e-12	1.8073e-11
CL6637.Contig2_All	1732	739	36.6699	15.0146	-1.2882	2.2677e-100	1.9957e-98
CL6642.Contig1_All	30	103	1.1576	3.8142	1.7202	4.2278e-10	4.8304e-09
CL6643.Contig2_All	8	33	1.9425	7.6892	1.9849	0.00011778	0.00067749
CL6644.Contig2_All	902	451	25.8089	12.3836	-1.0594	2.3621e-39	9.0424e-38
CL6645.Contig4_All	546	42	14.1971	1.048	-3.7599	1.0048e-117	1.0162e-115
CL6646.Contig2_All	20	66	1.8612	5.894	1.663	1.1314e-06	8.9768e-06
CL6647.Contig2_All	21	2	2.2662	0.2071	-3.4519	2.3562e-05	0.00015401
CL6652.Contig1_All	102	265	5.9557	14.8485	1.318	1.5006e-16	2.6916e-15
CL6653.Contig2_All	174	73	5.0266	2.0237	-1.3126	8.7364e-12	1.1447e-10
CL6660.Contig1_All	31	3	2.809	0.2609	-3.4285	2.2728e-07	1.978e-06
CL6663.Contig1_All	44	0	2.4042	0	-11.2313	2.2281e-14	3.5099e-13
CL6663.Contig2_All	16	0	0.8179	0	-9.6758	1.0712e-05	7.3799e-05
CL6672.Contig1_All	42	12	2.0851	0.5717	-1.8668	1.7016e-05	0.00011372
CL6677.Contig2_All	218	101	17.5002	7.7806	-1.1694	2.9497e-12	4.0057e-11
CL6678.Contig1_All	20	69	0.7809	2.5855	1.7272	3.1719e-07	2.7041e-06
CL6678.Contig2_All	359	1080	16.7607	48.3871	1.5295	8.1539e-78	5.7535e-76
CL6685.Contig2_All	98	219	4.1612	8.9237	1.1006	7.6572e-11	9.3414e-10
CL6687.Contig1_All	25	161	1.5351	9.4871	2.6276	1.4718e-24	3.689e-23
CL6688.Contig1_All	86	188	6.4042	13.4349	1.0689	3.9677e-09	4.1682e-08
CL6689.Contig2_All	74	485	7.5042	47.1975	2.6529	1.221e-71	7.9152e-70
CL669.Contig4_All	33	88	1.2008	3.073	1.3557	1.2769e-06	1.0054e-05
CL6690.Contig3_All	298	59	10.2337	1.9444	-2.3959	6.0344e-42	2.4327e-40
CL6705.Contig1_All	36	4	4.1237	0.4397	-3.2293	5.1302e-08	4.8169e-07
CL6707.Contig2_All	33	8	7.0452	1.639	-2.1038	3.9468e-05	0.00024899
CL6710.Contig1_All	805	343	159.973	65.411	-1.2902	1.0049e-47	4.5554e-46
CL6711.Contig3_All	52	10	2.0282	0.3743	-2.4379	1.3644e-08	1.3619e-07
CL6713.Contig2_All	126	39	6.7458	2.0037	-1.7513	6.9375e-13	9.8833e-12
CL6714.Contig2_All	253	96	23.0769	8.403	-1.4575	4.6183e-19	9.2471e-18
CL6720.Contig2_All	105	22	5.7147	1.149	-2.3143	3.7677e-15	6.2311e-14
CL6722.Contig1_All	334	170	7.0261	3.4318	-1.0338	5.175e-15	8.4984e-14
CL673.Contig2_All	5	32	0.4911	3.0165	2.6188	7.5667e-06	5.3278e-05
CL673.Contig3_All	9	47	0.443	2.22	2.3252	3.3839e-07	2.8733e-06
CL673.Contig5_All	18	73	2.1853	8.5047	1.9604	9.7632e-09	9.8873e-08
CL673.Contig6_All	23	93	0.8201	3.1821	1.9561	9.5196e-11	1.154e-09
CL6730.Contig2_All	110	37	12.0785	3.8988	-1.6313	1.8113e-10	2.1385e-09
CL674.Contig5_All	53	12	1.9513	0.424	-2.2023	6.9605e-08	6.4403e-07
CL6744.Contig1_All	170	76	8.9078	3.8216	-1.2209	1.8245e-10	2.1537e-09
CL6750.Contig2_All	53	127	2.4365	5.6027	1.2013	1.1201e-07	1.0113e-06
CL6752.Contig2_All	39	104	1.4374	3.6783	1.3556	1.3654e-07	1.2214e-06
CL6754.Contig5_All	28	72	1.9543	4.8224	1.3031	2.1873e-05	0.0001439
CL676.Contig3_All	50	18	2.1165	0.7312	-1.5333	4.2956e-05	0.00026887
CL676.Contig5_All	87	39	3.0797	1.3248	-1.217	5.6316e-06	4.0342e-05
CL6763.Contig4_All	28	6	2.167	0.4456	-2.2819	7.156e-05	0.00043025
CL6775.Contig2_All	81	33	5.7112	2.2329	-1.3549	1.9339e-06	1.4857e-05
CL6778.Contig1_All	8	52	0.577	3.5994	2.6411	7.5014e-09	7.677e-08
CL6778.Contig2_All	29	170	2.1549	12.1224	2.492	1.9352e-24	4.8235e-23
CL679.Contig4_All	105	54	2.6777	1.3215	-1.0188	1.532e-05	0.00010297
CL679.Contig6_All	136	359	3.9108	9.9068	1.341	1.974e-22	4.5479e-21
CL6794.Contig1_All	505	259	21.5892	10.6256	-1.0228	1.4561e-21	3.2399e-20
CL6795.Contig1_All	678	89	112.93	14.2258	-2.9888	1.2406e-118	1.2711e-116
CL6795.Contig2_All	202	45	17.767	3.7982	-2.2258	1.3689e-26	3.7019e-25
CL6795.Contig3_All	522	8	30.1977	0.4441	-6.0874	9.4699e-148	1.1934e-145
CL6809.Contig2_All	51	181	4.6396	15.8014	1.768	2.7144e-17	5.0513e-16
CL6810.Contig1_All	29	6	1.0804	0.2145	-2.3325	4.1763e-05	0.00026242
CL6819.Contig2_All	64	180	3.1101	8.3941	1.4324	4.3796e-13	6.3063e-12
CL682.Contig1_All	282	1003	14.3406	48.9472	1.7711	7.4064e-89	5.7687e-87
CL6841.Contig2_All	19	2	1.5342	0.155	-3.3071	8.2886e-05	0.00049137
CL6842.Contig4_All	42	94	2.0732	4.4526	1.1028	2.0648e-05	0.0001365
CL6842.Contig5_All	144	347	7.5916	17.5553	1.2094	9.6711e-19	1.9187e-17
CL6844.Contig2_All	53	20	2.4778	0.8973	-1.4654	4.6014e-05	0.00028565
CL6848.Contig2_All	64	251	3.3612	12.6501	1.9121	7.2317e-26	1.9026e-24
CL6851.Contig1_All	5	30	0.4809	2.7688	2.5255	2.2051e-05	0.00014472
CL6855.Contig1_All	300	849	5.5166	14.9818	1.4414	1.6491e-56	8.7028e-55
CL6858.Contig2_All	112	4	8.3045	0.2846	-4.8669	9.5356e-30	2.8395e-28
CL6860.Contig2_All	180	30	4.6768	0.748	-2.6444	7.1136e-29	2.0609e-27
CL6865.Contig4_All	435	73	22.5876	3.6376	-2.6345	2.7602e-67	1.6772e-65
CL6866.Contig3_All	43	9	2.4648	0.4951	-2.3157	5.8156e-07	4.8046e-06
CL6868.Contig1_All	4	65	0.3439	5.3632	3.963	5.8465e-15	9.5687e-14
CL6871.Contig1_All	87	28	3.0972	0.9566	-1.695	5.8181e-09	6.0119e-08
CL6871.Contig2_All	132	38	4.1927	1.1583	-1.8559	1.9865e-14	3.1434e-13
CL6875.Contig2_All	2	24	0.0628	0.7232	3.5256	9.0477e-06	6.2939e-05
CL6885.Contig1_All	35	3	6.2364	0.513	-3.6037	1.8076e-08	1.7835e-07
CL6890.Contig2_All	0	13	0	0.4583	8.8401	0.00016239	0.00091143
CL6892.Contig1_All	1038	490	163.047	73.8615	-1.1424	1.1834e-50	5.6405e-49
CL6897.Contig4_All	17	59	0.8645	2.8792	1.7357	2.1582e-06	1.6475e-05
CL6904.Contig1_All	225	701	9.3129	27.8439	1.5801	1.5925e-53	7.9703e-52
CL6908.Contig1_All	293	109	38.8547	13.8711	-1.486	1.9811e-22	4.5625e-21
CL6909.Contig3_All	383	90	10.6925	2.4112	-2.1488	5.9116e-47	2.6399e-45
CL6911.Contig3_All	11	136	1.2394	14.7053	3.5686	1.0137e-27	2.8376e-26
CL6913.Contig2_All	15	63	1.9777	7.9712	2.011	6.2903e-08	5.8589e-07
CL6914.Contig2_All	48	132	3.3333	8.7965	1.4	1.1261e-09	1.2397e-08
CL6922.Contig1_All	1484	500	119.269	38.5628	-1.6289	6.3175e-122	6.6903e-120
CL6922.Contig2_All	44	8	4.2674	0.7446	-2.5188	1.0842e-07	9.8013e-07
CL6923.Contig1_All	88	21	4.9699	1.1381	-2.1266	8.9578e-12	1.1718e-10
CL6926.Contig1_All	64	150	1.1841	2.6633	1.1694	1.6243e-08	1.6108e-07
CL6926.Contig2_All	17	0	4.7848	0	-12.2242	5.2456e-06	3.784e-05
CL6930.Contig1_All	129	57	6.4181	2.7214	-1.2378	2.0217e-08	1.9824e-07
CL6931.Contig2_All	42	0	2.3604	0	-11.2048	9.2913e-14	1.408e-12
CL6932.Contig1_All	17	1	1.5465	0.0873	-4.1469	5.3428e-05	0.00032889
CL6932.Contig3_All	1313	181	83.3709	11.029	-2.9182	1.4549e-222	2.6344e-220
CL6932.Contig4_All	159	19	9.3551	1.0728	-3.1244	3.0175e-30	9.128e-29
CL6934.Contig2_All	95	49	4.7887	2.3703	-1.0146	4.1754e-05	0.00026244
CL6935.Contig3_All	169	51	6.3961	1.8523	-1.7879	3.0532e-17	5.6668e-16
CL6941.Contig1_All	24	4	0.8287	0.1325	-2.6449	6.644e-05	0.00040204
CL6941.Contig2_All	167	10	5.4629	0.3139	-4.1213	1.3983e-39	5.4154e-38
CL6941.Contig3_All	283	59	8.755	1.7516	-2.3214	1.7293e-38	6.4975e-37
CL6942.Contig1_All	18	0	1.1776	0	-10.2016	2.5688e-06	1.9371e-05
CL6947.Contig2_All	629	1929	56.7723	167.08	1.5573	3.8593e-141	4.6946e-139
CL695.Contig3_All	51	18	3.6672	1.2421	-1.5619	2.8079e-05	0.00018107
CL695.Contig4_All	312	147	6.9672	3.1501	-1.1452	2.1094e-16	3.7462e-15
CL6956.Contig2_All	0	15	0	1.0139	9.9857	4.2288e-05	0.00026535
CL6960.Contig2_All	362	856	13.8143	31.3474	1.1822	2.1458e-42	8.7174e-41
CL6962.Contig1_All	290	132	12.7698	5.5779	-1.1949	2.5299e-16	4.4653e-15
CL6962.Contig4_All	47	14	2.1155	0.6047	-1.8067	8.4136e-06	5.8808e-05
CL6964.Contig1_All	673	2094	102.901	307.246	1.5781	5.2719e-156	6.9641e-154
CL6964.Contig2_All	70	251	24.7539	85.1776	1.7828	1.1621e-23	2.8013e-22
CL6980.Contig2_All	11	44	0.3715	1.4259	1.9404	1.0839e-05	7.447e-05
CL6988.Contig1_All	10	47	2.0282	9.1476	2.1732	9.8587e-07	7.8804e-06
CL70.Contig7_All	126	62	4.8083	2.2705	-1.0825	6.34e-07	5.195e-06
CL700.Contig10_All	685	2383	30.1633	100.698	1.7392	2.4933e-203	4.0701e-201
CL700.Contig12_All	531	120	10.1853	2.2089	-2.2051	1.5728e-66	9.4567e-65
CL700.Contig15_All	1868	817	95.771	40.1963	-1.2525	1.5484e-103	1.4039e-101
CL700.Contig2_All	335	93	74.5182	19.8522	-1.9083	1.4225e-35	4.9964e-34
CL700.Contig5_All	241	683	10.1457	27.5926	1.4434	6.8516e-46	3.0106e-44
CL7002.Contig2_All	129	295	7.5131	16.4876	1.1339	9.9416e-15	1.6025e-13
CL7006.Contig1_All	269	742	21.8744	57.9021	1.4044	9.0831e-48	4.1235e-46
CL7012.Contig1_All	1711	531	176.625	52.6023	-1.7475	7.8483e-155	1.0324e-152
CL7016.Contig2_All	63	24	7.1807	2.6251	-1.4518	9.9994e-06	6.9216e-05
CL7020.Contig2_All	11	43	0.4531	1.6998	1.9075	1.7183e-05	0.0001147
CL7025.Contig1_All	16	55	2.7721	9.1446	1.7219	5.465e-06	3.931e-05
CL7027.Contig1_All	19	57	5.505	15.8484	1.5255	2.1876e-05	0.00014369
CL7034.Contig2_All	644	74	30.7112	3.3865	-3.1809	8.4047e-120	8.7536e-118
CL7038.Contig4_All	91	47	5.9593	2.9536	-1.0127	6.2436e-05	0.00037971
CL704.Contig2_All	24	4	0.7236	0.1157	-2.6448	6.644e-05	0.000402
CL704.Contig4_All	195	20	6.1513	0.6054	-3.3449	4.337e-39	1.6493e-37
CL7042.Contig1_All	208	670	14.8326	45.8495	1.6281	2.0136e-53	1.003e-51
CL7053.Contig2_All	115	401	7.9699	26.6691	1.7425	9.1473e-36	3.2308e-34
CL7054.Contig1_All	94	0	7.608	0	-12.8933	6.9905e-30	2.0856e-28
CL7057.Contig1_All	4	31	0.2203	1.6385	2.8948	3.4488e-06	2.5536e-05
CL706.Contig1_All	463	190	22.9362	9.0323	-1.3445	6.7118e-30	2.0034e-28
CL707.Contig5_All	45	103	1.5012	3.2975	1.1353	5.0211e-06	3.6324e-05
CL7073.Contig1_All	386	9847	111.838	2737.87	4.6136	0	0
CL7073.Contig2_All	423	8605	37.1578	725.383	4.287	0	0
CL7080.Contig2_All	5	59	0.7274	8.2368	3.5013	1.4967e-12	2.0786e-11
CL7084.Contig4_All	98	605	4.6929	27.8022	2.5666	8.8251e-86	6.6836e-84
CL7091.Contig1_All	2902	24670	229.488	1872.14	3.0282	0	0
CL7093.Contig1_All	55	20	4.4937	1.5681	-1.5189	2.0079e-05	0.00013299
CL7093.Contig2_All	147	34	16.6448	3.6944	-2.1717	3.3573e-19	6.7608e-18
CL7095.Contig2_All	18	123	1.6141	10.5844	2.7131	1.0144e-19	2.0922e-18
CL7104.Contig2_All	389	173	20.8263	8.8883	-1.2284	2.9269e-22	6.6943e-21
CL7105.Contig3_All	333	163	25.6567	12.0518	-1.0901	3.4344e-16	6.0097e-15
CL7116.Contig1_All	223	1380	6.552	38.9092	2.5701	1.1708e-193	1.8306e-191
CL7116.Contig2_All	56	724	2.4738	30.6918	3.6331	2.5432e-143	3.1177e-141
CL7122.Contig1_All	37	7	2.3559	0.4277	-2.4616	1.6193e-06	1.2551e-05
CL7122.Contig2_All	5138	1979	212.03	78.3711	-1.4359	0	0
CL7128.Contig2_All	2	22	0.0667	0.7036	3.399	2.9894e-05	0.00019195
CL7137.Contig1_All	466	1032	22.7256	48.2966	1.0876	1.2784e-44	5.4573e-43
CL714.Contig7_All	36	0	11.8212	0	-13.5291	6.7374e-12	8.9262e-11
CL715.Contig2_All	54	10	1.6564	0.2944	-2.4922	4.5499e-09	4.7536e-08
CL715.Contig7_All	24	2	6.6465	0.5315	-3.6445	3.4855e-06	2.5789e-05
CL7150.Contig1_All	3156	117	135.848	4.8329	-4.813	0	0
CL7150.Contig2_All	427	0	19.1947	0	-14.2284	3.9053e-133	4.4904e-131
CL7159.Contig1_All	56	13	6.0432	1.3463	-2.1663	4.0512e-08	3.8479e-07
CL717.Contig1_All	33	1	2.5597	0.0744	-5.1045	1.0528e-09	1.1609e-08
CL717.Contig2_All	193	43	7.3979	1.5817	-2.2256	1.8031e-25	4.6773e-24
CL7174.Contig3_All	489	61	17.8413	2.1358	-3.0624	4.0376e-88	3.137e-86
CL7178.Contig2_All	87	34	6.0721	2.2772	-1.4149	3.3887e-07	2.8769e-06
CL718.Contig4_All	48	14	14.267	3.9932	-1.8371	5.261e-06	3.789e-05
CL7180.Contig1_All	24	112	4.7832	21.4204	2.1629	3.2233e-14	5.0186e-13
CL7182.Contig1_All	60	150	6.0489	14.5118	1.2625	1.9804e-09	2.1346e-08
CL7186.Contig2_All	64	17	5.0208	1.2798	-1.972	3.231e-08	3.1054e-07
CL7186.Contig3_All	183	58	7.41	2.2537	-1.7172	1.294e-17	2.4383e-16
CL7187.Contig1_All	26	2	5.0221	0.3707	-3.76	9.6176e-07	7.7042e-06
CL7192.Contig1_All	369	148	15.5914	6.0011	-1.3775	5.2445e-25	1.3411e-23
CL720.Contig2_All	85	6	1.8732	0.1269	-3.8837	5.8152e-20	1.2085e-18
CL7202.Contig1_All	54	113	5.3655	10.7747	1.0059	1.4629e-05	9.861e-05
CL7209.Contig2_All	24	0	4.811	0	-12.2321	3.5425e-08	3.395e-07
CL721.Contig1_All	5	27	0.291	1.5078	2.3734	0.0001064	0.00061822
CL7210.Contig1_All	24	114	3.2578	14.85	2.1885	1.2224e-14	1.9609e-13
CL7220.Contig1_All	6	43	0.5231	3.5973	2.7818	7.0641e-08	6.5247e-07
CL7226.Contig3_All	162	353	8.8239	18.4513	1.0642	8.5766e-16	1.4697e-14
CL7230.Contig2_All	217	884	12.7242	49.7429	1.9669	2.9927e-90	2.3572e-88
CL7233.Contig2_All	62	2	10.6617	0.33	-5.0138	3.2616e-17	6.0429e-16
CL7235.Contig2_All	21	68	2.3059	7.1653	1.6357	1.0412e-06	8.2995e-06
CL7243.Contig2_All	3	23	0.8841	6.5043	2.8791	7.5841e-05	0.00045353
CL725.Contig2_All	49	190	3.5197	13.0969	1.8957	9.8474e-20	2.0337e-18
CL7255.Contig1_All	4	30	0.9479	6.822	2.8474	6.0325e-06	4.3029e-05
CL7256.Contig2_All	14	0	4.3487	0	-12.0864	4.4668e-05	0.0002784
CL7261.Contig1_All	125	60	1.5221	0.7011	-1.1184	3.5223e-07	2.9839e-06
CL7261.Contig2_All	66	29	0.7841	0.3306	-1.246	5.7662e-05	0.00035275
CL7267.Contig1_All	16	69	1.5239	6.3066	2.0491	9.6887e-09	9.8134e-08
CL7275.Contig1_All	1687	627	53.6829	19.1467	-1.4874	2.6118e-121	2.7567e-119
CL7275.Contig2_All	16	0	0.5533	0	-9.1119	1.0712e-05	7.3791e-05
CL7275.Contig3_All	143	2	4.4761	0.0601	-6.2187	1.2509e-41	5.0141e-40
CL7283.Contig2_All	88	8	4.2495	0.3707	-3.519	3.6785e-19	7.3982e-18
CL729.Contig2_All	677	324	43.2259	19.8522	-1.1226	9.6293e-33	3.1276e-31
CL7293.Contig2_All	27	103	1.6698	6.1129	1.8722	3.5811e-11	4.4842e-10
CL7297.Contig1_All	187	525	19.0192	51.2408	1.4298	3.4997e-35	1.2136e-33
CL7297.Contig2_All	77	30	18.3727	6.8693	-1.4193	1.5337e-06	1.1928e-05
CL7304.Contig3_All	81	216	2.3849	6.1031	1.3556	2.6649e-14	4.1687e-13
CL7304.Contig5_All	396	923	6.0575	13.5489	1.1614	2.3332e-44	9.9001e-43
CL7305.Contig2_All	35	186	1.5941	8.1297	2.3505	6.0714e-25	1.5463e-23
CL7322.Contig1_All	110	240	9.9806	20.897	1.0661	3.1512e-11	3.9681e-10
CL7323.Contig2_All	30	89	1.9665	5.5984	1.5094	1.291e-07	1.1565e-06
CL7324.Contig2_All	169	85	6.6027	3.1868	-1.0509	1.7564e-08	1.7347e-07
CL7330.Contig1_All	79	37	7.2154	3.243	-1.1538	3.4022e-05	0.00021663
CL7335.Contig1_All	397	866	39.1086	81.8665	1.0658	1.5016e-36	5.4286e-35
CL7339.Contig2_All	550	276	25.6954	12.374	-1.0542	1.8824e-24	4.6994e-23
CL7350.Contig2_All	240	87	14.8162	5.1541	-1.5234	2.7359e-19	5.5378e-18
CL7354.Contig1_All	32	6	5.6148	1.0103	-2.4745	8.0674e-06	5.6532e-05
CL7359.Contig1_All	25	66	1.1101	2.8123	1.3411	3.2921e-05	0.00021002
CL7366.Contig1_All	0	23	0	0.8953	9.8062	1.9445e-07	1.7065e-06
CL737.Contig1_All	80	20	5.1222	1.2289	-2.0594	1.9072e-10	2.2483e-09
CL7386.Contig2_All	171	495	4.905	13.6256	1.474	9.7982e-35	3.3536e-33
CL7389.Contig1_All	42	12	3.5711	0.9791	-1.8668	1.7016e-05	0.00011371
CL7390.Contig1_All	56	11	3.7202	0.7013	-2.4073	4.8288e-09	5.0334e-08
CL7393.Contig1_All	12	42	0.9425	3.1655	1.7479	6.2771e-05	0.00038164
CL7394.Contig1_All	2	24	0.338	3.8926	3.5256	9.0477e-06	6.2932e-05
CL7397.Contig2_All	27	4	5.129	0.7292	-2.8143	1.1624e-05	7.945e-05
CL740.Contig6_All	158	79	3.7466	1.7977	-1.0594	4.1759e-08	3.9598e-07
CL7402.Contig1_All	55	2	9.4816	0.3309	-4.8407	3.8523e-15	6.3611e-14
CL7407.Contig1_All	51	11	2.1353	0.442	-2.2723	7.0263e-08	6.4936e-07
CL741.Contig10_All	15	0	0.2632	0	-8.04	2.1874e-05	0.00014384
CL741.Contig2_All	92	43	2.3332	1.0465	-1.1567	7.2956e-06	5.1501e-05
CL7413.Contig3_All	31	84	1.7156	4.4612	1.3787	1.6523e-06	1.2784e-05
CL7418.Contig2_All	68	22	2.9659	0.9208	-1.6875	2.998e-07	2.5663e-06
CL7423.Contig2_All	434	1059	9.5371	22.3321	1.2275	4.0477e-55	2.0906e-53
CL7426.Contig2_All	64	208	1.6768	5.2295	1.641	7.5433e-18	1.4356e-16
CL7436.Contig1_All	0	43	0	6.1724	12.5916	2.7881e-13	4.077e-12
CL744.Contig1_All	131	63	14.027	6.4735	-1.1156	1.9478e-07	1.7087e-06
CL744.Contig2_All	151	50	15.3577	4.8801	-1.654	4.2422e-14	6.5533e-13
CL7449.Contig2_All	80	193	3.1132	7.2074	1.2111	4.3494e-11	5.413e-10
CL745.Contig2_All	5	110	0.3115	6.5755	4.3998	3.5063e-26	9.3221e-25
CL745.Contig3_All	22	101	0.8027	3.5363	2.1393	8.4969e-13	1.2018e-11
CL745.Contig4_All	30	111	1.2447	4.4196	1.8281	1.3333e-11	1.7258e-10
CL7454.Contig3_All	154	891	5.7935	32.1663	2.473	2.4191e-120	2.5363e-118
CL7459.Contig1_All	69	27	3.2769	1.2305	-1.4131	5.8329e-06	4.1718e-05
CL7459.Contig2_All	20	2	0.8985	0.0862	-3.3818	4.4273e-05	0.00027642
CL7463.Contig1_All	53	13	5.1403	1.2099	-2.087	1.8702e-07	1.6451e-06
CL7463.Contig2_All	74	21	4.6389	1.2633	-1.8766	8.5949e-09	8.7365e-08
CL7464.Contig1_All	168	66	11.4361	4.3114	-1.4074	1.4981e-12	2.0796e-11
CL7469.Contig2_All	62	10	8.5166	1.3182	-2.6917	5.0975e-11	6.3079e-10
CL7469.Contig3_All	2437	595	61.6919	14.4543	-2.0936	9.532e-280	2.1841e-277
CL7472.Contig1_All	77	224	3.0083	8.3983	1.4811	1.1397e-16	2.0566e-15
CL7476.Contig2_All	6	36	0.3554	2.0466	2.5257	3.093e-06	2.3034e-05
CL7490.Contig3_All	1259	470	46.1302	16.5259	-1.481	1.9246e-90	1.5197e-88
CL7497.Contig2_All	103	20	4.8882	0.9109	-2.4239	1.1906e-15	2.0237e-14
CL7499.Contig2_All	46	107	3.3709	7.5246	1.1585	2.2613e-06	1.7221e-05
CL7501.Contig1_All	18	0	2.8469	0	-11.4752	2.5688e-06	1.9368e-05
CL7504.Contig1_All	13	64	0.666	3.1465	2.2402	5.2412e-09	5.4398e-08
CL7508.Contig1_All	24	0	4.7694	0	-12.2196	3.5425e-08	3.3944e-07
CL7509.Contig2_All	400	154	14.8455	5.4848	-1.4365	1.2223e-28	3.5152e-27
CL7516.Contig2_All	62	139	6.0729	13.0656	1.1053	2.0426e-07	1.7854e-06
CL7516.Contig4_All	42	101	13.2853	30.6585	1.2065	2.1041e-06	1.6094e-05
CL7520.Contig1_All	11	44	0.6326	2.4284	1.9406	1.0839e-05	7.4462e-05
CL7521.Contig1_All	94	21	6.8884	1.4768	-2.2217	4.1459e-13	5.9807e-12
CL7522.Contig1_All	9	53	1.5211	8.5961	2.4986	1.535e-08	1.5255e-07
CL7522.Contig3_All	43	95	2.7054	5.7359	1.0842	2.4232e-05	0.00015798
CL7527.Contig1_All	22	83	4.0781	14.7646	1.8562	3.6163e-09	3.8156e-08
CL7529.Contig4_All	29	76	0.7409	1.8634	1.3306	9.2875e-06	6.4529e-05
CL7539.Contig2_All	8	119	1.0796	15.4103	3.8353	8.8175e-26	2.3083e-24
CL754.Contig3_All	23	0	4.2521	0	-12.054	7.2341e-08	6.67e-07
CL7543.Contig1_All	2	40	0.1546	2.9674	4.2626	4.7743e-10	5.4292e-09
CL7543.Contig2_All	284	1771	13.85	82.8811	2.5812	3.5266e-249	7.1915e-247
CL7544.Contig2_All	17	65	0.4984	1.8288	1.8755	1.5312e-07	1.3602e-06
CL7545.Contig1_All	870	2149	35.2277	83.5042	1.2451	2.0064e-112	1.9601e-110
CL756.Contig2_All	56	132	1.5852	3.5858	1.1776	1.007e-07	9.135e-07
CL7563.Contig7_All	43	12	1.2381	0.3316	-1.9006	1.053e-05	7.2647e-05
CL7565.Contig2_All	16	52	0.8674	2.7052	1.641	1.9525e-05	0.00012949
CL7565.Contig3_All	125	1399	6.5648	70.5082	3.425	8.0011e-262	1.6975e-259
CL757.Contig2_All	134	66	8.7669	4.1437	-1.0811	2.8708e-07	2.4638e-06
CL7571.Contig1_All	31	569	1.539	27.1079	4.1386	1.1542e-124	1.2453e-122
CL7575.Contig1_All	165	57	5.3267	1.7659	-1.5928	1.5177e-14	2.4199e-13
CL7580.Contig2_All	42	121	3.3834	9.354	1.4671	1.5645e-09	1.7044e-08
CL7582.Contig2_All	76	29	5.5693	2.0394	-1.4494	1.2287e-06	9.7211e-06
CL7583.Contig1_All	42	135	2.5721	7.9338	1.6251	6.1716e-12	8.1886e-11
CL7584.Contig1_All	21	60	1.1088	3.0401	1.4551	2.5816e-05	0.00016742
CL7592.Contig2_All	49	114	2.8442	6.35	1.1587	1.0446e-06	8.3234e-06
CL7595.Contig1_All	69	26	4.9052	1.7737	-1.4675	3.1192e-06	2.3207e-05
CL7597.Contig1_All	2	28	0.361	4.8504	3.748	8.0421e-07	6.5092e-06
CL7603.Contig2_All	26	63	0.7152	1.6629	1.2173	0.0001686	0.00094374
CL7605.Contig2_All	190	74	8.4967	3.1757	-1.4198	3.5588e-14	5.5328e-13
CL7605.Contig3_All	63	22	6.3887	2.1409	-1.5773	2.6545e-06	1.9929e-05
CL7612.Contig1_All	85	201	11.9376	27.0895	1.1822	4.103e-11	5.1165e-10
CL7613.Contig2_All	78	38	1.4218	0.6647	-1.0969	7.6833e-05	0.00045898
CL7624.Contig1_All	4685	1654	281.17	95.2581	-1.5615	0	0
CL7624.Contig2_All	317	106	17.4596	5.6026	-1.6399	1.24e-27	3.4649e-26
CL7626.Contig1_All	79	19	6.9841	1.6119	-2.1153	1.2103e-10	1.4513e-09
CL7632.Contig1_All	48	4	6.1069	0.4884	-3.6443	2.7511e-11	3.4781e-10
CL7634.Contig2_All	75	12	4.7491	0.7292	-2.7033	4.0867e-13	5.898e-12
CL7636.Contig1_All	29	3	1.5859	0.1574	-3.3328	7.9462e-07	6.4373e-06
CL7636.Contig3_All	17	1	4.2017	0.2372	-4.1468	5.3428e-05	0.00032886
CL7641.Contig2_All	18	97	1.2718	6.5767	2.3705	8.4376e-14	1.2811e-12
CL7643.Contig1_All	50	6	5.6154	0.6466	-3.1184	2.2082e-10	2.5882e-09
CL7646.Contig2_All	47	10	5.4379	1.1103	-2.2921	2.0199e-07	1.7674e-06
CL765.Contig1_All	6	33	0.4828	2.5481	2.3999	1.4885e-05	0.00010021
CL7650.Contig2_All	50	136	3.5841	9.3551	1.3841	8.8049e-10	9.7763e-09
CL7652.Contig1_All	4	24	0.2366	1.3621	2.5253	0.00015997	0.00089992
CL7655.Contig1_All	83	452	2.5015	13.0728	2.3857	2.0656e-59	1.1357e-57
CL7657.Contig1_All	380	124	11.6203	3.6388	-1.6751	9.0526e-34	3.0293e-32
CL7661.Contig2_All	57	154	2.9777	7.7203	1.3745	8.5415e-11	1.0388e-09
CL7664.Contig1_All	0	16	0	1.0782	10.0744	2.158e-05	0.00014216
CL769.Contig1_All	158	49	4.9122	1.4619	-1.7485	9.1515e-16	1.5657e-14
CL7693.Contig1_All	409	1040	21.2056	51.745	1.287	3.5101e-58	1.9018e-56
CL77.Contig1_All	2275	6853	93.0472	268.974	1.5314	0	0
CL77.Contig2_All	1714	471	74.7581	19.714	-1.923	1.2236e-176	1.7483e-174
CL7713.Contig1_All	14	0	1.2653	0	-10.3053	4.4668e-05	0.00027837
CL7713.Contig2_All	2266	19	80.6279	0.6488	-6.9574	0	0
CL772.Contig1_All	10	38	0.635	2.3155	1.8665	7.0064e-05	0.00042214
CL7726.Contig1_All	30	8	6.2124	1.5898	-1.9663	0.00017944	0.00099774
CL7726.Contig2_All	29	6	4.0728	0.8086	-2.3325	4.1763e-05	0.00026239
[truncated: 4,424 more rows]
