# Supplementary material for: Transcriptome Analysis of Salt Tolerant Common Bean (Phaseolus vulgaris L.) under Saline Conditions
Source: PLoS One. 2014 Mar 20;9(3):e92598. doi: 10.1371/journal.pone.0092598 (PMC3961409; doi:10.1371/journal.pone.0092598)
Supplement: Table S5 — Differentially expressed unigenes in root tissues. (XLSX) [file pone.0092598.s008.xlsx]

## Sheet: mean_2RC_3RC-vs-mean_2RS_3RS.di
Differentially expressed unigenes in root tissues
geneID	mean_RC1_RC2_rawreads(14394652)	mean_RS1_RS2_rawreads(14326870)	mean_RC1_RC2_RPKM	mean_RS1_RS2_RPKM	log2(mean_RS1_RS2_RPKM/mean_RC1_RC2_RPKM)	pvalue	FDR
CL1026.Contig2_All	530	1142	30.5455	66.4195	1.1206	2.1491e-52	2.1002e-50
CL1047.Contig12_All	9	45	0.8269	4.08435	2.3043	3.9691e-07	5.3668e-06
CL1049.Contig1_All	220	32	42.5897	6.1841	-2.7839	9.8153e-36	6.4427e-34
CL1049.Contig3_All	59	7	10.905	1.29775	-3.0709	1.5056e-11	3.2711e-10
CL1050.Contig3_All	29	91	1.4154	4.35835	1.6226	6.8589e-09	1.1512e-07
CL1053.Contig1_All	11	47	0.467	1.99995	2.0985	1.1362e-06	1.4385e-05
CL1053.Contig2_All	27	85	1.06295	3.2916	1.6307	2.0317e-08	3.232e-07
CL1056.Contig3_All	61	12	2.28265	0.4547	-2.3277	3.2159e-09	5.6261e-08
CL1056.Contig5_All	180	67	5.21145	1.94155	-1.4245	3.5698e-13	8.8289e-12
CL1062.Contig1_All	137	68	27.0891	13.3468	-1.0212	1.4448e-06	1.8049e-05
CL1090.Contig2_All	139	42	9.236	2.80255	-1.7205	2.0411e-13	5.1542e-12
CL1102.Contig2_All	123	46	11.6849	4.39725	-1.41	2.2098e-09	3.9345e-08
CL1112.Contig2_All	201	36	10.5717	1.9109	-2.4679	4.8428e-29	2.5836e-27
CL1117.Contig2_All	78	27	6.03655	2.1058	-1.5194	4.9024e-07	6.535e-06
CL1130.Contig4_All	293	894	8.25935	25.1361	1.6057	7.3526e-72	1.0126e-69
CL1151.Contig1_All	265	112	31.3752	13.464	-1.2205	2.0756e-15	6.018e-14
CL1152.Contig1_All	755	247	34.34	11.4094	-1.5897	4.7032e-60	5.2836e-58
CL1154.Contig1_All	71	1092	9.3068	141.539	3.9268	4.8835e-237	2.8597e-234
CL1155.Contig2_All	11	48	0.31355	1.3085	2.0611	6.903e-07	9.0144e-06
CL1171.Contig2_All	161	1	8.15955	0.05235	-7.2842	4.1003e-47	3.5582e-45
CL118.Contig1_All	2	97	0.27955	11.0281	5.3019	6.3512e-27	3.1322e-25
CL1181.Contig1_All	164	1964	5.0886	61.9306	3.6053	0	0
CL1183.Contig2_All	188	71	32.9524	12.4699	-1.4019	2.0037e-13	5.0649e-12
CL1184.Contig1_All	119	33	9.46035	2.59455	-1.8664	1.0176e-12	2.4247e-11
CL1184.Contig2_All	19	1	4.7807	0.24435	-4.2902	2.1946e-05	0.0002233
CL1187.Contig8_All	36	7	1.2462	0.23955	-2.3791	5.6933e-06	6.4524e-05
CL1191.Contig3_All	594	204	15.7066	5.34125	-1.5561	1.0063e-44	8.1882e-43
CL121.Contig1_All	30	86	1.79885	5.13125	1.5122	1.1183e-07	1.6356e-06
CL1213.Contig1_All	271	120	22.8434	10.3486	-1.1423	1.6089e-14	4.3846e-13
CL122.Contig5_All	38	187	2.40075	11.5493	2.2662	3.2767e-25	1.5145e-23
CL1237.Contig1_All	55	3	8.34865	0.5166	-4.0144	1.3479e-13	3.4471e-12
CL1237.Contig2_All	39	4	7.33485	0.81965	-3.1617	1.857e-08	2.9617e-07
CL124.Contig1_All	35	5	4.50025	0.63995	-2.814	8.4416e-07	1.092e-05
CL1246.Contig2_All	46	10	5.8	1.23885	-2.2271	8.2068e-07	1.0635e-05
CL1251.Contig1_All	60	12	3.1265	0.6181	-2.3386	5.3956e-09	9.2033e-08
CL1251.Contig2_All	267	70	15.0995	3.9378	-1.939	3.0985e-28	1.5914e-26
CL1255.Contig2_All	26	1	1.07445	0.0617	-4.1222	2.2976e-07	3.2209e-06
CL1263.Contig3_All	69	28	4.73525	1.9231	-1.3	2.9228e-05	0.00029087
CL1269.Contig4_All	240	71	11.7827	3.52785	-1.7398	1.2748e-22	5.27e-21
CL1273.Contig3_All	1241	424	68.3763	23.3126	-1.5524	3.6528e-92	6.6419e-90
CL1289.Contig2_All	97	335	1.9838	6.9027	1.7989	3.5469e-32	2.0869e-30
CL1292.Contig2_All	32	3	6.2464	0.6728	-3.2148	2.4396e-07	3.4091e-06
CL1292.Contig3_All	33	77	3.0939	7.21385	1.2213	2.0848e-05	0.0002128
CL131.Contig4_All	98	45	7.6205	3.5537	-1.1006	9.0621e-06	9.8644e-05
CL1320.Contig6_All	64	4	1.53205	0.0962	-3.9933	3.5974e-15	1.0254e-13
CL1322.Contig1_All	134	59	7.29405	3.22575	-1.1771	5.9352e-08	8.9659e-07
CL1323.Contig2_All	123	38	7.45545	2.29585	-1.6993	9.3562e-12	2.0678e-10
CL1323.Contig4_All	182	55	12.0418	3.5817	-1.7493	4.0178e-17	1.2753e-15
CL1338.Contig2_All	683	340	68.4404	33.9825	-1.0101	6.0859e-27	3.0053e-25
CL1342.Contig1_All	107	32	11.4372	3.39125	-1.7538	9.339e-11	1.8863e-09
CL1353.Contig3_All	137	1	3.97245	0.03085	-7.0086	5.5494e-40	4.0741e-38
CL1358.Contig3_All	299	145	8.92915	4.31855	-1.048	2.375e-13	5.9651e-12
CL1366.Contig1_All	364	819	29.787	67.1627	1.173	2.2112e-41	1.6746e-39
CL1367.Contig1_All	38	109	0.8824	2.483	1.4926	2.1874e-09	3.9001e-08
CL1367.Contig2_All	94	295	2.3486	7.30185	1.6365	1.1683e-25	5.4954e-24
CL138.Contig1_All	404	922	12.7665	29.3072	1.1989	1.3025e-47	1.145e-45
CL1388.Contig3_All	8	32	0.2974	1.16825	1.9739	0.00010564	0.00093809
CL1394.Contig2_All	10	37	1.28145	4.55065	1.8283	5.7659e-05	0.0005406
CL140.Contig1_All	74	27	4.22175	1.50675	-1.4864	2.4104e-06	2.8871e-05
CL1400.Contig2_All	304	123	4.2073	1.7043	-1.3037	9.6833e-19	3.3873e-17
CL1400.Contig4_All	41	11	0.5788	0.1574	-1.8786	2.4214e-05	0.00024394
CL1404.Contig3_All	7	32	0.34215	1.5848	2.2116	3.9712e-05	0.00038425
CL1407.Contig1_All	51	8	3.71445	0.5801	-2.6788	5.7789e-09	9.8122e-08
CL1408.Contig3_All	87	40	10.9291	5.02405	-1.1213	2.9919e-05	0.00029699
CL1412.Contig1_All	14	0	3.5311	0	-11.7859	6.3232e-05	0.00058708
CL1419.Contig1_All	295	124	22.6731	9.66855	-1.2296	3.8532e-17	1.2241e-15
CL1421.Contig4_All	20	324	0.5322	8.4275	3.9851	1.9336e-72	2.6879e-70
CL1428.Contig2_All	93	44	13.6557	6.4635	-1.0791	2.8266e-05	0.00028202
CL143.Contig4_All	467	1081	17.1084	39.7634	1.2167	5.5586e-57	5.914e-55
CL1431.Contig5_All	132	468	5.39755	19.0989	1.8231	1.512e-45	1.2677e-43
CL1447.Contig1_All	22	1	4.561	0.21135	-4.4316	3.1394e-06	3.7036e-05
CL145.Contig5_All	78	36	3.82745	1.7537	-1.126	8.3458e-05	0.00075562
CL1452.Contig1_All	48	143	11.2754	33.5922	1.5749	1.9385e-12	4.5307e-11
CL1457.Contig1_All	24	108	1.72815	7.7475	2.1645	3.1742e-14	8.4883e-13
CL1457.Contig2_All	0	15	0	4.95655	12.2751	2.9385e-05	0.00029236
CL1459.Contig2_All	438	150	14.9575	5.14805	-1.5388	1.5476e-33	9.4495e-32
CL146.Contig1_All	96	213	9.05475	20.2987	1.1646	1.3094e-11	2.8581e-10
CL1461.Contig1_All	238	45	24.2421	4.5731	-2.4063	6.5877e-33	3.9414e-31
CL1461.Contig2_All	57	4	4.12785	0.27415	-3.9124	2.9445e-13	7.3261e-12
CL1507.Contig4_All	96	42	3.27385	1.421	-1.2041	4.0109e-06	4.6411e-05
CL1514.Contig2_All	48	12	3.94345	1.02355	-1.9459	2.1522e-06	2.5954e-05
CL1517.Contig2_All	337	94	16.467	4.58585	-1.8443	3.9349e-33	2.3733e-31
CL153.Contig3_All	949	176	37.8566	7.12565	-2.4095	5.2699e-128	1.4409e-125
CL1577.Contig3_All	690	1784	87.1357	225.753	1.3734	5.1036e-112	1.2011e-109
CL1593.Contig3_All	29	3	6.17565	0.7557	-3.0307	1.4939e-06	1.8638e-05
CL1596.Contig2_All	9	35	0.7256	2.90035	1.999	6.1596e-05	0.00057454
CL1596.Contig3_All	12	45	2.4006	8.8275	1.8786	7.5734e-06	8.4127e-05
CL1596.Contig4_All	5	27	0.48175	2.42205	2.3299	6.2629e-05	0.00058279
CL1612.Contig1_All	176	43	11.8122	2.90855	-2.0219	2.3126e-20	8.7081e-19
CL1612.Contig3_All	20	0	2.76825	0	-11.4348	1.0021e-06	1.2829e-05
CL162.Contig1_All	28	72	2.3794	6.0528	1.347	7.7431e-06	8.5845e-05
CL1639.Contig1_All	26	2	1.5386	0.1162	-3.7269	1.7234e-06	2.1244e-05
CL1639.Contig2_All	28	5	2.9763	0.51775	-2.5232	4.0836e-05	0.00039436
CL1639.Contig3_All	100	48	6.1205	2.92415	-1.0656	1.918e-05	0.00019715
CL1651.Contig4_All	65	16	11.368	2.80175	-2.0206	2.537e-08	3.9847e-07
CL1655.Contig1_All	15	0	2.4332	0	-11.2486	3.1691e-05	0.00031349
CL1655.Contig3_All	4331	1894	42.3166	18.5698	-1.1883	1.3347e-212	6.7067e-210
CL1657.Contig3_All	157	46	3.2359	0.94695	-1.7728	1.848e-15	5.3728e-14
CL1658.Contig1_All	1308	2787	92.2377	200.002	1.1166	2.434e-122	6.1781e-120
CL1661.Contig2_All	50	117	2.29625	5.43265	1.2424	1.3683e-07	1.9709e-06
CL1662.Contig8_All	31669	6647	951.597	199.885	-2.2512	0	0
CL1663.Contig2_All	899	93	77.2446	7.9425	-3.2818	9.3907e-166	3.4403e-163
CL1672.Contig2_All	21	1	2.6238	0.1265	-4.3744	6.0136e-06	6.7813e-05
CL1684.Contig4_All	83	38	4.49645	2.10775	-1.0931	4.24e-05	0.00040729
CL1693.Contig1_All	94	224	2.96355	7.22215	1.2851	1.1237e-13	2.8936e-12
CL1699.Contig3_All	67	28	4.3089	1.80085	-1.2586	6.0156e-05	0.00056245
CL1705.Contig2_All	42	187	0.9039	4.01445	2.151	2.1538e-23	9.1846e-22
CL1734.Contig1_All	133	35	15.0013	4.0391	-1.893	9.4196e-15	2.6081e-13
CL1740.Contig2_All	51	18	3.97255	1.42895	-1.4751	6.351e-05	0.0005871
CL1746.Contig1_All	84	28	3.2487	1.08345	-1.5842	8.4165e-08	1.2464e-06
CL1747.Contig1_All	1657	496	77.6602	23.2564	-1.7395	2.074e-144	6.4808e-142
CL1747.Contig2_All	69	153	7.075	15.853	1.164	1.0169e-08	1.6714e-07
CL1748.Contig1_All	248	56	30.2686	6.8474	-2.1442	5.2936e-30	2.9075e-28
CL1748.Contig2_All	224	64	6.60815	1.88615	-1.8088	5.328e-22	2.15e-20
CL1748.Contig4_All	127	43	4.27695	1.4618	-1.5488	6.4892e-11	1.3309e-09
CL1748.Contig5_All	22	0	4.51625	0.10595	-5.4137	2.517e-07	3.5047e-06
CL1748.Contig7_All	510	127	14.4291	3.5937	-2.0054	4.4367e-55	4.5637e-53
CL1748.Contig8_All	259	78	6.75965	2.05335	-1.719	7.9712e-24	3.4566e-22
CL1753.Contig2_All	132	47	4.87145	1.75975	-1.469	1.2785e-10	2.5573e-09
CL1755.Contig2_All	400	128	23.1754	7.34465	-1.6578	1.7109e-33	1.0429e-31
CL1764.Contig7_All	88	43	3.3353	1.65065	-1.0148	8.605e-05	0.00077672
CL1781.Contig1_All	195	88	34.2853	15.3439	-1.1599	1.6888e-10	3.3412e-09
CL1781.Contig3_All	15	0	4.24925	0	-12.053	3.1691e-05	0.00031345
CL1790.Contig3_All	8	34	0.183	0.7899	2.1098	3.9293e-05	0.00038049
CL180.Contig6_All	53	185	2.68815	9.4388	1.812	1.1863e-18	4.1167e-17
CL1810.Contig1_All	95	46	4.2752	2.0696	-1.0466	3.7194e-05	0.00036205
CL182.Contig2_All	34	109	2.20145	7.2287	1.7153	1.2671e-10	2.5351e-09
CL183.Contig11_All	948	429	16.7476	7.67215	-1.1263	5.967e-45	4.9143e-43
CL1847.Contig2_All	102	18	12.3969	2.16475	-2.5177	1.4165e-15	4.1458e-14
CL185.Contig1_All	246	101	20.4991	8.48055	-1.2733	4.2397e-15	1.2002e-13
CL1891.Contig1_All	811	381	26.602	12.5179	-1.0875	6.6326e-36	4.3768e-34
CL1894.Contig2_All	139	467	4.36935	15.2757	1.8057	6.5464e-43	5.141e-41
CL1894.Contig3_All	111	297	3.8058	10.6189	1.4804	4.7897e-21	1.8562e-19
CL1909.Contig12_All	92	26	16.5897	4.75045	-1.8042	5.7915e-10	1.0912e-08
CL1917.Contig2_All	91	188	3.0859	6.40815	1.0542	3.7508e-09	6.5143e-08
CL1919.Contig3_All	219	97	14.8836	6.5007	-1.1951	5.2644e-12	1.1918e-10
CL1927.Contig1_All	24	0	1.02125	0	-9.9961	6.3223e-08	9.5159e-07
CL1927.Contig2_All	151	519	6.5882	22.6216	1.7797	1.067e-48	9.6303e-47
CL1928.Contig3_All	26	65	1.7232	4.32675	1.3282	3.3295e-05	0.00032688
CL1929.Contig2_All	75	25	9.0178	2.9897	-1.5928	4.2071e-07	5.6722e-06
CL194.Contig1_All	150	308	4.1208	8.5494	1.0529	6.4004e-14	1.6707e-12
CL1943.Contig1_All	55	9	1.20815	0.1963	-2.6217	2.2911e-09	4.0705e-08
CL1943.Contig2_All	87	32	1.76385	0.6457	-1.4498	3.6383e-07	4.9475e-06
CL1948.Contig5_All	131	41	4.3997	1.38505	-1.6675	2.9419e-12	6.7756e-11
CL1952.Contig1_All	0	25	0	3.4409	11.7486	2.8027e-08	4.3779e-07
CL1960.Contig1_All	350	96	39.1324	10.5265	-1.8943	6.1406e-35	3.9436e-33
CL1968.Contig4_All	100	23	4.6237	1.06975	-2.1118	8.9917e-13	2.1516e-11
CL1977.Contig11_All	151	73	11.1463	5.44145	-1.0345	1.8145e-07	2.5757e-06
CL1985.Contig1_All	141	68	3.694	1.79655	-1.04	4.3131e-07	5.8067e-06
CL1996.Contig1_All	1388	581	209.727	87.4733	-1.2616	3.3654e-75	4.8504e-73
CL200.Contig1_All	173	75	10.9793	4.8598	-1.1758	3.9356e-10	7.5357e-09
CL2005.Contig1_All	85	35	5.31085	2.18385	-1.2821	4.528e-06	5.2031e-05
CL2008.Contig9_All	90	224	2.12515	5.26945	1.3101	1.2463e-14	3.4226e-13
CL2012.Contig7_All	1229	469	39.4215	14.8738	-1.4062	8.103e-78	1.2223e-75
CL2019.Contig3_All	62	133	4.089	8.8686	1.117	2.4675e-07	3.4391e-06
CL202.Contig2_All	578	259	13.8889	6.2257	-1.1576	1.3779e-28	7.1709e-27
CL2023.Contig1_All	40	6	4.66435	0.7556	-2.626	1.9254e-07	2.7218e-06
CL2029.Contig2_All	4061	9948	123.971	301.837	1.2838	0	0
CL2040.Contig5_All	1	68	0.2301	10.7979	5.5523	1.0242e-19	3.7577e-18
CL2041.Contig1_All	8	259	0.78975	25.3097	5.0022	1.4241e-66	1.789e-64
CL2041.Contig2_All	86	23	2.4257	0.66405	-1.869	7.0352e-10	1.3152e-08
CL2041.Contig4_All	93	24	2.68655	0.68845	-1.9643	6.5671e-11	1.3462e-09
CL2041.Contig5_All	58	20	1.6923	0.60175	-1.4917	1.4245e-05	0.00015029
CL2041.Contig6_All	228	674	7.16225	21.2792	1.571	1.8643e-52	1.8267e-50
CL2049.Contig2_All	94	20	22.0013	4.86365	-2.1775	8.4234e-13	2.0208e-11
CL205.Contig3_All	210	12	23.2379	1.325	-4.1324	5.8727e-48	5.1748e-46
CL2053.Contig1_All	2422	937	97.8577	37.6127	-1.3795	2.8192e-148	9.1156e-146
CL2054.Contig3_All	40	8	0.6373	0.1371	-2.2167	2.1257e-06	2.5659e-05
CL2054.Contig4_All	2247	851	24.2111	9.15705	-1.4027	2.1764e-142	6.6335e-140
CL2054.Contig5_All	2267	819	24.2628	8.77075	-1.468	3.3963e-154	1.1586e-151
CL2058.Contig1_All	154	76	10.5638	5.2802	-1.0005	2.6691e-07	3.695e-06
CL2060.Contig8_All	44	93	1.4558	3.02925	1.0571	2.2159e-05	0.00022501
CL2074.Contig1_All	23	0	2.7666	0	-11.4339	1.2615e-07	1.8312e-06
CL2076.Contig2_All	28	4	3.7056	0.5881	-2.6556	1.1599e-05	0.00012391
CL2076.Contig3_All	561	163	13.0812	3.78415	-1.7895	9.2814e-52	8.9759e-50
CL2079.Contig1_All	201	431	4.87395	10.4585	1.1015	1.3419e-20	5.1124e-19
CL2080.Contig2_All	78	7	2.6581	0.2524	-3.3966	1.8019e-16	5.533e-15
CL2080.Contig3_All	149	44	3.2711	0.9794	-1.7398	1.2591e-14	3.4566e-13
CL2091.Contig8_All	15	0	4.08265	0.14215	-4.844	3.1691e-05	0.0003134
CL2103.Contig2_All	173	38	5.06105	1.13405	-2.158	7.5235e-22	3.013e-20
CL2103.Contig3_All	2225	1087	32.9438	16.1064	-1.0324	1.3629e-87	2.3301e-85
CL2111.Contig4_All	207	27	9.8907	1.31105	-2.9153	1.2927e-35	8.4482e-34
CL212.Contig6_All	20	1	2.4892	0.1306	-4.2525	1.1499e-05	0.00012319
CL2122.Contig2_All	83	14	4.67745	0.7962	-2.5545	2.9008e-13	7.2198e-12
CL2122.Contig3_All	277	108	15.6367	6.1339	-1.3501	3.2548e-18	1.1043e-16
CL2131.Contig2_All	280	77	35.1249	9.6483	-1.8641	3.4106e-28	1.7444e-26
CL214.Contig3_All	69	137	2.15305	4.3331	1.009	1.5686e-06	1.9472e-05
CL2141.Contig2_All	629	1574	29.2555	75.9157	1.3757	5.2821e-94	9.9198e-92
CL2141.Contig3_All	30	95	3.7328	12.355	1.7268	2.5994e-09	4.5972e-08
CL2148.Contig4_All	39	11	2.82935	0.79185	-1.8372	6.1166e-05	0.00057118
CL2152.Contig1_All	76	22	7.90495	2.2709	-1.7995	2.8425e-08	4.4365e-07
CL2153.Contig1_All	262	715	4.78575	13.3069	1.4754	8.334e-50	7.6993e-48
CL2158.Contig1_All	0	33	0	5.61095	12.454	1.0743e-10	2.1628e-09
CL2158.Contig2_All	1	45	0.1009	4.533	5.4895	6.1325e-13	1.488e-11
CL2163.Contig2_All	133	59	5.128	2.2598	-1.1822	8.2852e-08	1.2279e-06
CL2169.Contig2_All	414	167	37.678	15.3652	-1.2941	4.3855e-25	2.0157e-23
CL2176.Contig1_All	116	322	4.78095	13.2772	1.4736	7.1343e-24	3.1028e-22
CL2176.Contig2_All	448	1090	18.6245	45.5084	1.2889	1.1298e-62	1.3316e-60
CL219.Contig1_All	58	4	4.87425	0.3344	-3.8655	1.5739e-13	4.01e-12
CL219.Contig2_All	88	3	7.31915	0.289	-4.6625	6.4246e-23	2.6887e-21
CL219.Contig4_All	172	29	6.5041	1.10905	-2.552	5.1377e-26	2.4555e-24
CL2197.Contig1_All	80	163	6.4702	13.3358	1.0434	6.6017e-08	9.8985e-07
CL220.Contig2_All	48	120	3.4902	8.73105	1.3228	1.553e-08	2.5047e-07
CL2218.Contig1_All	146	39	43.7861	11.9659	-1.8715	7.7531e-16	2.3073e-14
CL2218.Contig2_All	188	21	56.3394	6.48285	-3.1194	8.2516e-35	5.254e-33
CL2229.Contig3_All	279	119	15.4639	6.61625	-1.2248	6.7005e-16	1.9972e-14
CL2241.Contig1_All	5377	22757	1009.68	4310.89	2.0941	0	0
CL2241.Contig5_All	110	645	35.3666	210.263	2.5717	1.1628e-93	2.1727e-91
CL2241.Contig8_All	3045	12923	1347.15	5775.1	2.0999	0	0
CL2256.Contig3_All	86	41	1.9391	0.92885	-1.0619	6.5736e-05	0.00060662
CL226.Contig1_All	16	50	0.49005	1.57325	1.6827	1.9928e-05	0.0002043
CL2273.Contig5_All	34	7	6.4839	1.42945	-2.1814	1.6143e-05	0.0001677
CL2273.Contig8_All	90	42	4.5398	2.16885	-1.0657	2.9166e-05	0.00029029
CL2286.Contig2_All	59	21	10.7053	3.7057	-1.5305	1.8607e-05	0.00019166
CL2287.Contig2_All	307	635	23.869	50.1671	1.0716	1.7e-27	8.5422e-26
CL2294.Contig4_All	552	252	20.6245	9.4648	-1.1237	2.0428e-26	9.8908e-25
CL230.Contig3_All	92	4	5.31505	0.23275	-4.5132	5.632e-23	2.3664e-21
CL235.Contig5_All	429	144	5.33105	1.8112	-1.5575	9.6125e-34	5.908e-32
CL235.Contig7_All	54	18	0.8134	0.27925	-1.5424	1.8491e-05	0.00019054
CL2357.Contig2_All	39	11	7.7948	2.2994	-1.7613	6.1166e-05	0.00057111
CL2358.Contig2_All	52	16	8.5599	2.55835	-1.7424	9.9412e-06	0.00010757
CL236.Contig3_All	41	0	7.591	0	-12.8901	5.0207e-13	1.2311e-11
CL2362.Contig2_All	110	301	15.056	40.8274	1.4392	5.522e-22	2.2234e-20
CL2366.Contig3_All	345	150	18.0016	7.8259	-1.2018	1.1251e-18	3.9136e-17
CL2367.Contig4_All	6	28	0.24125	1.1185	2.213	0.00011054	0.00097658
CL237.Contig1_All	20	119	0.6108	3.57465	2.549	1.1191e-18	3.8946e-17
CL2371.Contig1_All	261	85	13.9511	4.576	-1.6082	6.1539e-22	2.4712e-20
CL2371.Contig5_All	34	6	6.0235	1.0652	-2.4995	5.2228e-06	5.9554e-05
CL2380.Contig1_All	28	2	7.87335	0.68285	-3.5273	4.9343e-07	6.5728e-06
CL2380.Contig2_All	72	13	10.0218	1.79295	-2.4827	3.1347e-11	6.6247e-10
CL2396.Contig1_All	886	359	121.205	48.9014	-1.3095	2.0335e-51	1.9539e-49
CL2396.Contig2_All	42	1	8.7728	0.3198	-4.7778	5.6489e-12	1.273e-10
CL2407.Contig2_All	41	10	4.70135	1.2112	-1.9566	9.7857e-06	0.00010599
CL2408.Contig1_All	10	40	0.30765	1.2414	2.0126	1.3678e-05	0.00014471
CL2412.Contig5_All	89	33	5.83225	2.181	-1.4191	3.1467e-07	4.3145e-06
CL2412.Contig7_All	307	139	17.0553	7.7702	-1.1342	1.3071e-15	3.8361e-14
CL2424.Contig1_All	1	35	0.3353	7.7991	4.5398	5.0902e-10	9.6226e-09
CL2431.Contig1_All	5	29	0.1754	0.9119	2.3782	2.1061e-05	0.00021482
CL2438.Contig7_All	37	6	3.60315	0.56965	-2.6611	1.0177e-06	1.2982e-05
CL2439.Contig2_All	2	21	0.20585	2.07765	3.3353	3.4212e-05	0.00033513
CL2443.Contig1_All	44	2	1.7425	0.0826	-4.3989	1.7759e-11	3.8393e-10
CL2449.Contig1_All	69	27	11.5135	4.60625	-1.3217	1.6383e-05	0.00016998
CL2462.Contig7_All	28	73	1.49205	3.91475	1.3916	5.2849e-06	6.0161e-05
CL247.Contig1_All	142	49	13.2898	4.6406	-1.5179	9.0828e-12	2.0104e-10
CL2475.Contig1_All	29	3	2.44495	0.24655	-3.3099	1.4939e-06	1.8635e-05
CL2475.Contig2_All	58	16	4.24615	1.19065	-1.8344	6.7766e-07	8.8572e-06
CL2513.Contig1_All	60	129	5.25125	11.2091	1.0939	3.5149e-07	4.792e-06
CL2515.Contig1_All	337	742	32.9133	72.8112	1.1455	3.8917e-36	2.5818e-34
CL2515.Contig2_All	2169	7029	117.406	383.6	1.7081	0	0
CL2525.Contig3_All	107	51	4.9619	2.4086	-1.0427	8.301e-06	9.112e-05
CL2527.Contig2_All	177	62	12.5918	4.4103	-1.5135	4.7017e-14	1.2443e-12
CL2529.Contig1_All	118	285	4.934	11.9232	1.2729	2.256e-17	7.3043e-16
CL2529.Contig8_All	3482	1653	77.4736	36.7685	-1.0752	6.0046e-145	1.8842e-142
CL2535.Contig1_All	45	5	6.34115	0.7084	-3.1621	2.5655e-09	4.5395e-08
CL254.Contig1_All	98	612	4.96785	32.0232	2.6884	1.8964e-92	3.4653e-90
CL254.Contig2_All	54	166	2.8581	8.68755	1.6039	9.663e-15	2.6725e-13
CL2556.Contig2_All	33	268	2.3978	19.5906	3.0304	2.076e-47	1.8163e-45
CL2558.Contig1_All	52	11	6.42395	1.3379	-2.2635	1.1117e-07	1.6269e-06
CL2558.Contig2_All	183	42	8.8239	2.01065	-2.1338	3.0442e-22	1.2412e-20
CL2560.Contig1_All	707	332	51.6478	24.1386	-1.0974	1.5331e-31	8.7841e-30
CL2562.Contig1_All	171	18	28.6585	3.09655	-3.2102	1.448e-32	8.6151e-31
CL2562.Contig2_All	199	73	36.6856	13.4434	-1.4483	1.0577e-14	2.9189e-13
CL2563.Contig2_All	103	35	13.2006	4.462	-1.5648	4.5456e-09	7.8181e-08
CL2566.Contig4_All	170	61	9.45075	3.4833	-1.44	3.8252e-13	9.4355e-12
CL2568.Contig4_All	211	68	9.04615	2.97495	-1.6044	3.0268e-18	1.0283e-16
CL2570.Contig1_All	181	60	4.30485	1.4303	-1.5896	2.4108e-15	6.9626e-14
CL2571.Contig1_All	612	179	39.3586	11.505	-1.7744	6.6897e-56	7.0072e-54
CL2571.Contig2_All	48	16	7.94735	2.613	-1.6048	5.5067e-05	0.000518
CL2576.Contig3_All	56	19	4.3258	1.50385	-1.5243	1.626e-05	0.00016882
CL2593.Contig1_All	2018	738	95.4194	35.1	-1.4428	4.9218e-135	1.4132e-132
CL2596.Contig2_All	15	0	0.67105	0	-9.3903	3.1691e-05	0.00031336
CL2628.Contig2_All	687	54	65.5516	5.16325	-3.6663	2.5193e-140	7.5546e-138
CL2632.Contig1_All	240	20	8.32255	0.69475	-3.5825	4.1515e-49	3.779e-47
CL2632.Contig2_All	195	22	7.9399	0.87945	-3.1744	6.6845e-36	4.4071e-34
CL2635.Contig8_All	86	11	5.29055	0.6897	-2.9394	9.6532e-16	2.8567e-14
CL2640.Contig1_All	194	465	9.73435	23.5289	1.2733	5.033e-27	2.492e-25
CL2651.Contig5_All	668	325	16.8936	8.2823	-1.0284	9.5006e-28	4.8032e-26
CL2655.Contig3_All	224	47	10.5218	2.25	-2.2254	7.6269e-29	4.0227e-27
CL2663.Contig2_All	735	289	72.3572	28.4757	-1.3454	4.2805e-45	3.5449e-43
CL2665.Contig2_All	78	167	4.5276	9.77955	1.111	7.7374e-09	1.2902e-07
CL2674.Contig3_All	898	3901	28.0928	122.885	2.129	0	0
CL2676.Contig1_All	773	255	104.819	34.5226	-1.6023	8.455e-61	9.6588e-59
CL2676.Contig2_All	17	1	6.01175	0.35475	-4.0829	7.9432e-05	0.00072163
CL2677.Contig3_All	142	20	9.0123	1.3002	-2.7932	5.6697e-24	2.473e-22
CL2677.Contig7_All	59	14	3.6365	0.85685	-2.0854	6.943e-08	1.0391e-06
CL2690.Contig1_All	2492	820	74.5834	24.501	-1.606	1.6468e-192	7.29e-190
CL2692.Contig3_All	1610	693	30.6424	13.2673	-1.2077	1.1745e-82	1.8744e-80
CL2697.Contig1_All	243	88	14.6657	5.35255	-1.4541	6.1131e-18	2.046e-16
CL2702.Contig1_All	1066	384	73.3012	26.5062	-1.4675	8.3012e-74	1.1849e-71
CL2702.Contig3_All	24	3	10.2655	1.49955	-2.7752	2.8917e-05	0.00028796
CL2718.Contig1_All	6	40	1.35035	8.94055	2.727	1.6298e-07	2.3256e-06
CL2723.Contig1_All	33	3	3.49255	0.37375	-3.2241	1.3271e-07	1.9146e-06
CL2723.Contig2_All	154	48	16.789	5.28695	-1.667	3.1513e-14	8.4422e-13
CL2744.Contig2_All	30	2	4.0947	0.2777	-3.8822	1.4015e-07	2.0152e-06
CL2750.Contig1_All	1060	2490	82.0127	191.944	1.2268	2.4022e-132	6.767e-130
CL2756.Contig1_All	58	134	11.4596	26.9683	1.2347	2.4685e-08	3.8836e-07
CL2756.Contig4_All	319	645	12.597	25.6641	1.0267	1.4042e-26	6.8387e-25
CL2774.Contig2_All	261	640	10.5524	25.9215	1.2966	5.3616e-38	3.7903e-36
CL278.Contig1_All	57	117	2.85	5.8554	1.0388	4.013e-06	4.6429e-05
CL2798.Contig1_All	85	23	11.2688	3.1084	-1.8581	1.1145e-09	2.0431e-08
CL2801.Contig1_All	116	37	3.79735	1.263	-1.5881	8.6676e-11	1.7564e-09
CL2804.Contig2_All	70	244	10.0866	35.0328	1.7963	4.344e-24	1.9015e-22
CL2814.Contig3_All	200	81	4.95865	2.0391	-1.282	8.2067e-13	1.972e-11
CL2815.Contig2_All	586	1	22.7873	0.04055	-9.1343	4.6281e-174	1.8211e-171
CL282.Contig8_All	91	225	3.07175	7.69675	1.3252	1.5241e-14	4.161e-13
CL2821.Contig4_All	27	85	1.4227	4.5543	1.6786	2.0317e-08	3.2313e-07
CL2830.Contig3_All	99	43	7.65565	3.40325	-1.1696	2.4098e-06	2.8868e-05
CL284.Contig14_All	90	35	2.1103	0.82155	-1.361	7.2722e-07	9.4799e-06
CL284.Contig18_All	48	17	0.5835	0.21245	-1.4576	0.00010966	0.00096947
CL2844.Contig2_All	409	1253	7.65595	23.5485	1.621	1.6988e-100	3.4998e-98
CL2848.Contig2_All	396	187	35.4809	16.9303	-1.0674	3.7008e-18	1.2527e-16
CL2851.Contig2_All	41	3	8.20705	0.6859	-3.5808	9.4914e-10	1.7515e-08
CL2860.Contig3_All	42	2	8.4342	0.39995	-4.3984	6.4878e-11	1.331e-09
CL2864.Contig2_All	44	11	2.86205	0.74205	-1.9475	5.8347e-06	6.6006e-05
CL2866.Contig8_All	113	48	5.27415	2.22955	-1.2422	2.6428e-07	3.6607e-06
CL2869.Contig1_All	64	26	6.49255	2.6265	-1.3056	5.8387e-05	0.00054722
CL2872.Contig2_All	256	88	16.6312	5.66395	-1.554	3.7277e-20	1.3854e-18
CL2875.Contig1_All	164	392	9.9507	24.0952	1.2759	6.3399e-23	2.6563e-21
CL2897.Contig4_All	237	79	8.8224	2.9401	-1.5853	1.6689e-19	6.0512e-18
CL2899.Contig2_All	137	54	32.1703	12.6521	-1.3464	1.4019e-09	2.5447e-08
CL2902.Contig1_All	534	180	15.2311	5.15185	-1.5639	2.2492e-41	1.6999e-39
CL2903.Contig1_All	1524	161	68.727	7.1738	-3.2601	2.6576e-277	1.8646e-274
CL2914.Contig2_All	43	100	4.4243	10.1626	1.1997	1.2925e-06	1.6258e-05
CL2914.Contig9_All	30	77	1.3975	3.59445	1.3629	3.8413e-06	4.4671e-05
CL2917.Contig2_All	73	148	4.99125	10.1625	1.0258	3.112e-07	4.2709e-06
CL2926.Contig2_All	841	358	39.2518	16.7614	-1.2276	6.5417e-45	5.3638e-43
CL2941.Contig2_All	36	4	7.78765	0.9647	-3.013	1.1094e-07	1.6244e-06
CL2943.Contig4_All	57	19	3.68585	1.25955	-1.5491	1.0737e-05	0.00011559
CL2943.Contig5_All	48	17	3.33495	1.1833	-1.4948	0.00010966	0.00096935
CL2950.Contig6_All	289	86	20.9433	6.3189	-1.7287	9.3798e-27	4.5983e-25
CL2956.Contig4_All	103	205	1.8854	3.81205	1.0157	3.7025e-09	6.4349e-08
CL297.Contig2_All	77	15	12.9038	2.67715	-2.269	2.252e-11	4.8237e-10
CL2975.Contig1_All	34	7	7.0833	1.51385	-2.2262	1.6143e-05	0.00016768
CL2980.Contig3_All	48	99	1.3291	2.75155	1.0498	2.0301e-05	0.00020779
CL2996.Contig2_All	36	8	2.41615	0.5644	-2.0979	1.648e-05	0.00017091
CL2997.Contig1_All	478	111	19.0251	4.49735	-2.0808	4.9944e-55	5.1231e-53
CL302.Contig2_All	5	26	1.20875	6.1915	2.3568	0.00010724	0.00095164
CL3056.Contig5_All	95	42	3.24285	1.42185	-1.1895	5.625e-06	6.3818e-05
CL3064.Contig1_All	579	156	66.7166	18.078	-1.8838	9.4389e-58	1.0159e-55
CL3068.Contig1_All	536	153	46.5565	13.375	-1.7994	1.751e-50	1.6546e-48
CL3068.Contig2_All	47	4	4.2749	0.36365	-3.5553	1.4499e-10	2.8822e-09
CL3071.Contig1_All	44	13	8.3975	2.5461	-1.7217	3.2528e-05	0.00031961
CL3077.Contig1_All	3	25	0.5139	4.252	3.0486	1.4423e-05	0.00015203
CL3077.Contig3_All	83	36	4.61275	2.0447	-1.1737	1.5608e-05	0.00016317
CL3077.Contig4_All	392	100	21.7511	5.5616	-1.9675	8.8549e-42	6.7403e-40
CL3080.Contig1_All	75	27	3.5818	1.30675	-1.4547	1.6264e-06	2.0163e-05
CL3081.Contig1_All	32	89	1.85285	5.2228	1.4951	1.2602e-07	1.8297e-06
CL3082.Contig15_All	17	55	1.84675	6.08895	1.7212	4.7956e-06	5.4952e-05
CL310.Contig1_All	414	1219	17.5679	52.132	1.5692	6.0376e-93	1.1114e-90
CL3122.Contig4_All	22	3	0.73035	0.10065	-2.8592	9.2278e-05	0.00082902
CL313.Contig1_All	636	238	86.3587	32.389	-1.4148	2.4382e-42	1.8829e-40
CL3137.Contig1_All	1280	3002	58.0635	134.53	1.2122	1.0759e-158	3.7742e-156
CL3141.Contig1_All	1	84	0.0548	4.54725	6.3747	1.8439e-24	8.2461e-23
CL3141.Contig2_All	1	31	0.0627	1.988	4.9867	7.3561e-09	1.2302e-07
CL3158.Contig2_All	64	27	10.9154	4.6483	-1.2316	0.00010161	0.00090572
CL3161.Contig5_All	205	65	17.1191	5.7065	-1.5849	4.1781e-18	1.4073e-16
CL3169.Contig1_All	0	35	0.0639	4.3238	6.0803	2.6731e-11	5.6863e-10
CL3169.Contig2_All	0	14	0	4.418	12.1092	5.891e-05	0.00055191
CL317.Contig2_All	563	219	26.3353	10.3179	-1.3518	1.5809e-35	1.0295e-33
CL3176.Contig1_All	105	49	16.2433	7.7087	-1.0753	6.2488e-06	7.0188e-05
CL3183.Contig3_All	130	51	7.0136	2.7735	-1.3384	3.2094e-09	5.616e-08
CL3193.Contig2_All	402	157	13.4649	5.1712	-1.3806	1.1335e-25	5.3351e-24
CL3211.Contig2_All	262	116	4.856	2.15005	-1.1754	4.3356e-14	1.1491e-12
CL3216.Contig1_All	56	112	2.32955	4.66675	1.0024	1.2033e-05	0.00012832
CL3236.Contig1_All	48	100	8.89825	18.5024	1.0561	1.4821e-05	0.0001557
CL3246.Contig1_All	96	472	7.01325	34.7477	2.3088	3.36e-61	3.8681e-59
CL3246.Contig2_All	0	16	0.12845	4.08945	4.9926	1.4658e-05	0.00015419
CL326.Contig1_All	77	208	3.24905	8.7013	1.4212	2.1935e-15	6.35e-14
CL3275.Contig1_All	156	61	7.7174	3.1046	-1.3137	7.6752e-11	1.5638e-09
CL3277.Contig3_All	54	14	4.1869	1.10095	-1.9271	7.6349e-07	9.9283e-06
CL3289.Contig1_All	348	115	16.6469	5.5172	-1.5932	3.201e-28	1.6417e-26
CL3293.Contig1_All	127	40	10.9992	3.49025	-1.656	7.6207e-12	1.6968e-10
CL3293.Contig3_All	427	115	17.3665	4.7487	-1.8707	4.7594e-43	3.7495e-41
CL3297.Contig1_All	197	45	33.3387	7.60105	-2.1329	6.3707e-24	2.7723e-22
CL3297.Contig2_All	31	7	3.17505	0.76315	-2.0567	7.4602e-05	0.00068058
CL3310.Contig2_All	1115	387	55.0841	19.1322	-1.5256	3.0708e-81	4.8079e-79
CL3317.Contig1_All	180	74	10.6142	4.3371	-1.2912	2.0751e-11	4.4627e-10
CL3317.Contig2_All	170	51	7.5504	2.2762	-1.7299	3.2493e-16	9.8591e-15
CL3324.Contig2_All	4	26	0.15885	1.07655	2.7607	3.2134e-05	0.0003161
CL3326.Contig1_All	82	25	3.6709	1.1317	-1.6976	2.1626e-08	3.4241e-07
CL3326.Contig2_All	862	415	39.8987	19.1673	-1.0577	3.8314e-36	2.5441e-34
CL3326.Contig3_All	5513	2746	275.967	137.692	-1.0031	1.0627e-204	5.0338e-202
CL3342.Contig5_All	36	95	1.30285	3.4209	1.3927	1.5139e-07	2.1689e-06
CL336.Contig3_All	53	6	1.3987	0.1662	-3.0731	1.0893e-10	2.1913e-09
CL336.Contig7_All	517	173	13.3267	4.43035	-1.5888	1.7263e-40	1.2839e-38
CL3363.Contig2_All	118	51	6.7545	2.91575	-1.212	2.2649e-07	3.1775e-06
CL3369.Contig3_All	86	35	34.2351	14.0233	-1.2877	3.16e-06	3.7237e-05
CL3375.Contig2_All	288	121	9.03495	3.86075	-1.2266	8.7873e-17	2.7389e-15
CL339.Contig1_All	70	11	2.63905	0.40865	-2.6911	7.8549e-12	1.7474e-10
CL3396.Contig1_All	86	42	6.17065	3.04915	-1.017	0.00010275	0.00091509
CL340.Contig2_All	65	27	1.7059	0.7263	-1.2319	7.1092e-05	0.00065144
CL3424.Contig1_All	102	32	7.554	2.36265	-1.6768	8.0497e-10	1.497e-08
CL3429.Contig2_All	107	239	13.3621	30.1054	1.1719	5.2739e-13	1.2876e-11
CL3431.Contig2_All	0	51	0.0355	3.6819	6.6965	3.9275e-16	1.1873e-14
CL3442.Contig1_All	130	60	9.70415	4.4223	-1.1338	3.5793e-07	4.878e-06
CL3442.Contig3_All	101	50	4.6902	2.3125	-1.0202	3.3848e-05	0.00033196
CL3460.Contig1_All	197	42	8.2514	1.7923	-2.2028	3.0251e-25	1.4026e-23
CL3461.Contig1_All	3793	1447	166.799	63.4891	-1.3935	2.8761e-236	1.671e-233
CL3461.Contig3_All	151	37	46.7549	11.5282	-2.02	1.242e-17	4.0853e-16
CL3463.Contig2_All	25	1	4.53135	0.1748	-4.6962	4.4263e-07	5.9451e-06
CL3475.Contig1_All	56	7	16.3745	2.16435	-2.9194	8.5986e-11	1.7434e-09
CL3475.Contig2_All	67	8	10.0848	1.1762	-3.1	6.4923e-13	1.5722e-11
CL3476.Contig3_All	58	125	2.36715	5.0453	1.0918	5.0075e-07	6.6559e-06
CL3480.Contig1_All	130	356	4.4747	12.0576	1.4301	9.5943e-26	4.5303e-24
CL3480.Contig2_All	35	3	1.18755	0.1185	-3.325	3.9023e-08	6.0184e-07
CL3480.Contig4_All	179	23	4.4226	0.57435	-2.9449	3.2281e-31	1.8354e-29
CL3495.Contig2_All	625	158	36.245	9.09565	-1.9945	3.5422e-66	4.4126e-64
CL3544.Contig1_All	57	117	5.1287	10.348	1.0127	4.013e-06	4.6422e-05
CL3544.Contig2_All	232	18	15.8146	1.1946	-3.7267	1.3001e-48	1.1706e-46
CL3547.Contig1_All	7	36	0.46235	2.26715	2.2938	4.9319e-06	5.6428e-05
CL356.Contig2_All	82	24	6.24095	1.8784	-1.7323	9.874e-09	1.6242e-07
CL3560.Contig1_All	23	1	2.3535	0.1026	-4.5197	1.6363e-06	2.0282e-05
CL3560.Contig2_All	47	10	3.31945	0.7269	-2.1911	4.9452e-07	6.5779e-06
CL3567.Contig5_All	15	51	1.20915	4.01425	1.7311	5.9078e-06	6.6741e-05
CL3570.Contig3_All	1183	460	52.8679	20.5815	-1.361	8.4764e-73	1.1872e-70
CL3574.Contig5_All	451	188	13.5073	5.67065	-1.2522	9.4274e-26	4.4543e-24
CL358.Contig3_All	61	23	2.74295	1.0543	-1.3794	3.0454e-05	0.0003021
CL3580.Contig3_All	299	65	17.6178	3.9106	-2.1716	5.8711e-37	4.0168e-35
CL3581.Contig1_All	142	53	29.9365	11.3777	-1.3957	1.1941e-10	2.3963e-09
CL3581.Contig3_All	249	106	15.5417	6.7081	-1.2122	2.1463e-14	5.815e-13
CL3582.Contig1_All	97	39	4.59565	1.85285	-1.3105	5.6122e-07	7.4082e-06
CL3584.Contig2_All	385	185	43.6623	21.3081	-1.035	4.3801e-17	1.3861e-15
CL3588.Contig1_All	1	18	0.6423	8.41755	3.7121	3.8378e-05	0.00037226
CL3588.Contig2_All	2	41	0.27635	5.7796	4.3864	1.0248e-10	2.0654e-09
CL3588.Contig3_All	1117	4574	40.7749	174.496	2.0974	0	0
CL3593.Contig1_All	105	229	3.73585	8.13855	1.1233	5.3018e-12	1.1992e-10
CL361.Contig2_All	116	296	5.2641	13.5355	1.3625	1.3867e-19	5.0403e-18
CL3620.Contig2_All	235	114	14.3521	7.0483	-1.0259	8.5971e-11	1.7435e-09
CL364.Contig1_All	152	999	2.88175	18.9107	2.7142	2.5616e-154	8.7788e-152
CL364.Contig2_All	300	2440	7.9476	64.7805	3.027	0	0
CL364.Contig3_All	112	642	1.7448	9.9974	2.5185	6.7498e-92	1.2184e-89
CL364.Contig5_All	8	44	0.6454	3.36075	2.3805	2.168e-07	3.0479e-06
CL364.Contig6_All	992	5444	47.555	262.589	2.4651	0	0
CL364.Contig7_All	63	449	22.6569	161.263	2.8314	1.8006e-73	2.5506e-71
CL3646.Contig1_All	55	13	4.15925	1.03775	-2.0029	1.8657e-07	2.6449e-06
CL365.Contig4_All	84	32	6.70625	2.54715	-1.3966	1.1504e-06	1.4555e-05
CL3655.Contig2_All	14	44	0.33545	1.07025	1.6738	6.0576e-05	0.00056617
CL3661.Contig3_All	143	48	6.5108	2.20575	-1.5616	3.0635e-12	7.0491e-11
CL3664.Contig2_All	41	97	1.01645	2.38775	1.2321	1.2811e-06	1.6123e-05
CL3672.Contig1_All	267	616	6.64755	15.3524	1.2076	5.2298e-33	3.1366e-31
CL3673.Contig2_All	125	35	15.3437	4.3356	-1.8233	3.6122e-13	8.9218e-12
CL3684.Contig2_All	171	81	7.5585	3.56985	-1.0822	1.3335e-08	2.1671e-07
CL3684.Contig3_All	173	80	8.91875	4.1091	-1.118	4.4996e-09	7.7443e-08
CL3689.Contig1_All	321	1	22.8366	0.07035	-8.3426	8.0817e-95	1.5293e-92
CL3693.Contig1_All	1413	466	70.9463	23.5737	-1.5895	1.1224e-109	2.5762e-107
CL3693.Contig2_All	4056	1628	278.502	111.947	-1.3149	2.0047e-232	1.1557e-229
CL3718.Contig1_All	113	0	22.6854	0	-14.4695	1.2598e-34	7.9943e-33
CL3718.Contig2_All	140	0	26.8783	0	-14.7142	1.0003e-42	7.7981e-41
CL3718.Contig3_All	39	0	7.70485	0	-12.9116	1.9988e-12	4.6658e-11
CL3737.Contig1_All	186	62	11.6257	3.94725	-1.5584	1.2654e-15	3.721e-14
CL3737.Contig2_All	344	144	32.3428	13.4632	-1.2644	7.133e-20	2.6339e-18
CL3738.Contig2_All	26	4	0.55125	0.0882	-2.6439	3.587e-05	0.00035026
CL3740.Contig3_All	148	311	5.49765	11.5797	1.0747	1.0592e-14	2.9218e-13
CL3744.Contig1_All	110	49	12.1676	5.42845	-1.1644	1.222e-06	1.5412e-05
CL3744.Contig2_All	147	65	6.68775	2.9607	-1.1756	1.553e-08	2.5043e-07
CL3744.Contig3_All	148	56	5.95005	2.26195	-1.3953	7.7122e-11	1.5709e-09
CL375.Contig1_All	37	6	3.1983	0.5126	-2.6414	1.0177e-06	1.298e-05
CL375.Contig7_All	139	62	4.4788	1.99765	-1.1648	4.9945e-08	7.6083e-07
CL3765.Contig1_All	4	143	0.6597	23.1838	5.1352	7.9436e-38	5.5784e-36
CL3765.Contig2_All	25	839	1.5697	52.1986	5.0555	1.4772e-213	7.5765e-211
CL3773.Contig2_All	112	487	5.1978	22.9162	2.1404	2.8785e-57	3.0758e-55
CL378.Contig1_All	1	103	0.1156	11.9632	6.6933	4.0971e-30	2.257e-28
CL378.Contig2_All	10	174	0.9169	15.9043	4.1165	2.9561e-40	2.1853e-38
CL3781.Contig4_All	291	75	9.55135	2.4811	-1.9447	3.9521e-31	2.2419e-29
CL379.Contig3_All	10	57	2.2457	12.7609	2.5065	2.1064e-09	3.7638e-08
CL379.Contig5_All	87	31	3.2335	1.14575	-1.4968	1.9129e-07	2.7071e-06
CL3798.Contig1_All	282	584	10.6402	22.0579	1.0518	1.7574e-25	8.2199e-24
CL3804.Contig2_All	177	84	45.174	21.4207	-1.0765	7.9702e-09	1.3237e-07
CL3814.Contig1_All	81	1	22.9759	0.2736	-6.3919	2.1026e-23	8.9713e-22
CL386.Contig1_All	14	73	1.30285	6.564	2.3329	4.4116e-11	9.1953e-10
CL386.Contig11_All	7	35	0.9707	4.56	2.2319	8.3607e-06	9.1694e-05
CL3885.Contig1_All	134	50	12.3716	4.5413	-1.4459	3.9451e-10	7.5519e-09
CL3889.Contig1_All	196	71	29.3377	10.5603	-1.4741	9.5015e-15	2.6298e-13
CL3889.Contig2_All	99	15	4.3739	0.69195	-2.6602	1.6535e-16	5.0876e-15
CL3889.Contig3_All	44	7	1.88595	0.32595	-2.5326	7.6331e-08	1.1365e-06
CL3900.Contig1_All	76	313	4.5165	19.0489	2.0764	1.0424e-35	6.836e-34
CL3900.Contig2_All	292	1114	19.3996	75.6677	1.9637	3.1806e-114	7.6304e-112
CL3906.Contig1_All	31	0	5.1739	0	-12.337	5.0214e-10	9.5338e-09
CL3906.Contig2_All	760	357	33.2865	15.6921	-1.0849	9.2638e-34	5.6984e-32
CL391.Contig3_All	124	394	6.03585	19.0275	1.6565	3.1206e-34	1.9551e-32
CL3917.Contig1_All	47	7	3.49795	0.55765	-2.6491	1.4426e-08	2.3373e-07
CL3917.Contig2_All	554	215	35.9469	14.0278	-1.3576	4.1169e-35	2.6554e-33
CL3924.Contig2_All	32	7	2.42	0.57185	-2.0813	4.4997e-05	0.00042969
CL393.Contig10_All	176	3	44.6594	0.8878	-5.6526	1.9121e-48	1.7133e-46
CL393.Contig5_All	100	26	12.7986	3.36675	-1.9266	1.4863e-11	3.231e-10
CL393.Contig6_All	0	14	0	5.24595	12.357	5.891e-05	0.00055184
CL3934.Contig2_All	133	42	30.4778	9.56215	-1.6724	2.6499e-12	6.1241e-11
CL3934.Contig7_All	44	12	1.97965	0.53135	-1.8975	1.421e-05	0.00014996
CL3947.Contig4_All	313	112	13.8423	4.9393	-1.4867	4.8028e-23	2.0214e-21
CL3952.Contig1_All	90	560	33.1127	208.005	2.6512	1.476e-84	2.4448e-82
CL3952.Contig3_All	13609	28648	1693.33	3610.81	1.0925	0	0
CL3969.Contig1_All	720	291	127.263	51.4266	-1.3072	2.7772e-42	2.1381e-40
CL3977.Contig1_All	114	36	5.07715	1.63165	-1.6377	9.6545e-11	1.949e-09
CL3977.Contig5_All	65	25	9.31505	3.5966	-1.3729	2.2396e-05	0.00022716
CL3987.Contig1_All	66	15	4.4738	1.02695	-2.1231	5.9499e-09	1.0068e-07
CL3994.Contig1_All	1493	700	107.633	51.0279	-1.0768	6.5194e-65	7.9352e-63
CL3997.Contig1_All	74	25	1.985	0.6704	-1.566	6.3542e-07	8.3372e-06
CL400.Contig1_All	333	148	21.5945	9.56305	-1.1751	2.1909e-17	7.0997e-16
CL400.Contig2_All	93	29	6.414	1.9715	-1.7019	3.9616e-09	6.8613e-08
CL400.Contig5_All	43	7	5.20465	0.83775	-2.6352	1.323e-07	1.909e-06
CL4003.Contig1_All	338	50	15.6139	2.3136	-2.7546	1.4125e-53	1.4176e-51
CL4003.Contig3_All	239	92	10.0674	3.88535	-1.3736	3.2044e-16	9.7308e-15
CL4007.Contig1_All	119	380	9.7199	31.4879	1.6958	2.8938e-33	1.7525e-31
CL4008.Contig6_All	281	134	58.2503	27.9485	-1.0595	4.5967e-13	1.1294e-11
CL4008.Contig8_All	191	88	53.6448	24.8704	-1.109	6.1127e-10	1.1486e-08
CL4015.Contig2_All	115	20	16.7532	2.92565	-2.5176	1.5368e-17	5.0281e-16
CL4015.Contig3_All	99	16	39.2586	6.50085	-2.5943	6.0491e-16	1.8074e-14
CL4031.Contig1_All	129	56	5.98795	2.60775	-1.1993	7.0011e-08	1.0468e-06
CL4033.Contig1_All	237	9	16.3154	0.67555	-4.594	1.2829e-58	1.403e-56
CL4039.Contig2_All	135	17	19.0762	2.37035	-3.0086	4.0781e-24	1.7882e-22
CL4041.Contig2_All	660	235	92.4648	32.8178	-1.4944	3.9776e-47	3.4557e-45
CL4046.Contig1_All	908	306	87.8152	29.5836	-1.5697	3.6348e-69	4.7928e-67
CL4051.Contig2_All	79	16	5.83555	1.2061	-2.2745	2.4147e-11	5.1588e-10
CL4060.Contig1_All	96	47	13.1017	6.371	-1.0402	4.2412e-05	0.00040725
CL4060.Contig2_All	463	151	32.2863	10.5046	-1.6199	1.2559e-37	8.7616e-36
CL4060.Contig3_All	17	0	3.5437	0	-11.791	7.9601e-06	8.8053e-05
CL4060.Contig5_All	110	49	30.2246	13.512	-1.1615	1.222e-06	1.5409e-05
CL4066.Contig1_All	156	21	15.7368	2.13075	-2.8847	8.6257e-27	4.237e-25
CL4092.Contig2_All	265	75	29.0081	8.3107	-1.8034	5.3209e-26	2.5398e-24
CL4100.Contig1_All	2	37	0.02795	0.54385	4.2823	1.3713e-09	2.491e-08
CL4100.Contig8_All	326	1198	4.6947	17.4922	1.8976	3.4685e-118	8.4852e-116
CL4105.Contig1_All	27	4	4.72085	0.78675	-2.5851	2.0438e-05	0.00020899
CL4111.Contig2_All	149	368	6.46855	15.9868	1.3054	8.6113e-23	3.5877e-21
CL4131.Contig1_All	174	66	4.7068	1.80895	-1.3796	1.8665e-12	4.3691e-11
CL4144.Contig1_All	38	2	7.4293	0.49695	-3.9021	8.5562e-10	1.5872e-08
CL4151.Contig2_All	97	47	3.2156	1.55615	-1.0471	3.1186e-05	0.00030878
CL4158.Contig1_All	26	0	1.90135	0.03615	-5.7169	1.588e-08	2.5596e-07
CL4170.Contig3_All	180	457	5.4766	14.1261	1.367	3.6891e-29	1.978e-27
CL4178.Contig1_All	34	8	10.2205	2.54425	-2.0062	4.4743e-05	0.00042753
CL4178.Contig2_All	30	1	5.81755	0.1849	-4.9756	1.6495e-08	2.6489e-07
CL4179.Contig1_All	36	10	0.90075	0.25925	-1.7968	0.00010511	0.00093408
CL4190.Contig2_All	671	254	55.6897	21.0943	-1.4006	8.1386e-44	6.5082e-42
CL4191.Contig4_All	18	1	5.133	0.2671	-4.2644	4.18e-05	0.00040256
CL4199.Contig3_All	1129	363	48.5117	15.879	-1.6112	6.9849e-91	1.2339e-88
CL4200.Contig4_All	42	9	1.8201	0.37785	-2.2681	2.2102e-06	2.6618e-05
CL4211.Contig1_All	4	24	0.1541	0.91215	2.5654	9.8617e-05	0.0008816
CL4211.Contig2_All	299	1425	11.1897	53.401	2.2547	6.822e-177	2.7277e-174
CL4211.Contig3_All	26	398	4.38305	65.5349	3.9023	2.5291e-87	4.3041e-85
CL4227.Contig3_All	58	122	2.52705	5.2662	1.0593	1.3102e-06	1.6465e-05
CL4228.Contig1_All	159	59	5.7632	2.14325	-1.4271	7.5105e-12	1.6743e-10
CL4231.Contig1_All	274	117	21.9858	9.4159	-1.2234	1.3011e-15	3.8216e-14
CL4232.Contig2_All	17	75	1.4333	6.07975	2.0847	3.8625e-10	7.4052e-09
CL4239.Contig1_All	0	65	0.0974	12.8584	7.0446	2.3191e-20	8.7283e-19
CL426.Contig2_All	555	149	93.6309	25.3557	-1.8847	1.2567e-55	1.3108e-53
CL4279.Contig1_All	19	1	1.3632	0.07225	-4.2379	2.1946e-05	0.00022327
CL4279.Contig2_All	773	280	26.3599	9.5369	-1.4668	1.3936e-53	1.4005e-51
CL4296.Contig1_All	139	49	6.59925	2.36615	-1.4798	2.9965e-11	6.3416e-10
CL4303.Contig6_All	80	38	2.37775	1.1242	-1.0807	0.0001117	0.00098607
CL4322.Contig1_All	856	140	39.5321	6.5104	-2.6022	1.6689e-125	4.417e-123
CL4324.Contig2_All	2314	847	130.767	47.7831	-1.4524	2.3706e-154	8.1621e-152
CL4327.Contig2_All	197	74	6.2352	2.3735	-1.3934	4.1943e-14	1.1132e-12
CL4333.Contig1_All	5	39	1.05505	7.3146	2.7935	7.2484e-08	1.0827e-06
CL4333.Contig2_All	484	1015	25.2454	52.8372	1.0655	3.1432e-44	2.5408e-42
CL4338.Contig2_All	231	95	8.4031	3.4679	-1.2769	3.1368e-14	8.4126e-13
CL4342.Contig1_All	45	288	2.6705	17.4124	2.7049	5.2626e-45	4.3438e-43
CL4357.Contig2_All	1702	7755	145.551	670.641	2.204	0	0
CL4357.Contig4_All	10	79	4.5054	36.8007	3.03	8.9115e-15	2.4711e-13
CL4381.Contig2_All	423	92	15.7177	3.41745	-2.2014	1.3557e-51	1.306e-49
CL4388.Contig2_All	551	168	25.7029	7.75915	-1.728	3.4076e-48	3.0313e-46
CL4390.Contig1_All	196	77	36.5932	14.3656	-1.349	3.6008e-13	8.8967e-12
CL4390.Contig2_All	17	0	3.6885	0.10105	-5.1899	7.9601e-06	8.804e-05
CL4391.Contig1_All	120	27	11.1555	2.534	-2.1383	2.5995e-15	7.4932e-14
CL4391.Contig2_All	390	113	41.7218	12.0991	-1.7859	1.3462e-36	9.1014e-35
CL4391.Contig3_All	796	149	70.5622	13.1753	-2.4211	5.7144e-107	1.2686e-104
CL4391.Contig4_All	357	113	29.4639	9.27745	-1.6671	1.8576e-30	1.034e-28
CL4407.Contig1_All	160	26	14.1565	2.2773	-2.6361	7.8135e-25	3.5649e-23
CL4407.Contig2_All	829	90	71.6903	7.79475	-3.2012	5.9513e-150	1.9498e-147
CL4407.Contig4_All	60	9	4.9013	0.72685	-2.7534	1.4529e-10	2.8875e-09
CL4407.Contig5_All	57	11	17.1334	3.3642	-2.3485	8.4492e-09	1.4001e-07
CL4412.Contig4_All	68	29	6.45665	2.7538	-1.2294	7.2428e-05	0.00066311
CL4419.Contig3_All	320	105	16.8256	5.4312	-1.6313	2.6371e-26	1.2735e-24
CL442.Contig12_All	151	0	12.4897	0	-13.6085	5.0127e-46	4.2702e-44
CL442.Contig18_All	107	0	24.251	0	-14.5658	7.9497e-33	4.7449e-31
CL442.Contig21_All	12231	3654	701.75	209.348	-1.7451	0	0
CL442.Contig24_All	35	0	13.5912	0	-13.7304	3.1681e-11	6.6916e-10
CL442.Contig25_All	124	5	20.4599	0.9039	-4.5005	5.8106e-31	3.2811e-29
CL4434.Contig2_All	244	68	12.3181	3.44275	-1.8391	1.9327e-24	8.6171e-23
CL4442.Contig1_All	54	20	5.22525	1.98065	-1.3995	7.0695e-05	0.00064836
CL4451.Contig3_All	1239	2875	101.315	237.81	1.231	3.9307e-149	1.2765e-146
CL4456.Contig3_All	159	357	6.9822	15.7939	1.1776	7.1798e-19	2.5258e-17
CL4466.Contig1_All	5	40	0.274	2.16655	2.9832	4.0441e-08	6.2204e-07
CL4466.Contig2_All	62	381	3.07385	18.53	2.5917	1.2289e-57	1.3169e-55
CL4466.Contig3_All	37	1171	2.00705	62.19	4.9535	7.4852e-295	5.5116e-292
CL4473.Contig3_All	404	151	18.0543	6.8646	-1.3951	1.5367e-27	7.7271e-26
CL4474.Contig1_All	234	106	15.5016	7.0466	-1.1374	3.1119e-12	7.1517e-11
CL4478.Contig2_All	134	57	18.7931	7.9644	-1.2386	2.1269e-08	3.3712e-07
CL4479.Contig2_All	549	182	81.7647	27.1786	-1.589	2.0898e-43	1.6551e-41
CL4492.Contig1_All	41	84	3.2449	6.6558	1.0364	9.8924e-05	0.00088392
CL4494.Contig1_All	46	8	2.45225	0.447	-2.4558	8.8519e-08	1.309e-06
CL4494.Contig2_All	68	17	4.34875	1.06395	-2.0312	1.5276e-08	2.4664e-07
CL4497.Contig2_All	161	72	8.06775	3.5963	-1.1657	4.7892e-09	8.2085e-08
CL4507.Contig1_All	114	54	9.5696	4.5349	-1.0774	3.5962e-06	4.2025e-05
CL451.Contig2_All	7	76	0.27	3.00035	3.4741	4.3523e-16	1.3147e-14
CL4511.Contig3_All	254	98	21	8.20375	-1.356	4.3507e-17	1.3774e-15
CL4512.Contig2_All	31	106	1.52515	5.1628	1.7592	4.5761e-11	9.5302e-10
CL4529.Contig1_All	249	124	31.044	15.449	-1.0068	9.1962e-11	1.86e-09
CL454.Contig2_All	33	1	1.8713	0.05845	-5.0007	2.2653e-09	4.0303e-08
CL454.Contig3_All	65	11	4.2524	0.71265	-2.577	1.2009e-10	2.4092e-09
CL4541.Contig1_All	62	24	0.8497	0.32775	-1.3744	3.8244e-05	0.0003713
CL4542.Contig2_All	103	41	3.28305	1.30855	-1.3271	1.9736e-07	2.7872e-06
CL4563.Contig3_All	61	10	3.2693	0.563	-2.5378	3.0421e-10	5.8932e-09
CL4564.Contig2_All	638	209	121.811	39.8136	-1.6133	6.2445e-51	5.9538e-49
CL4570.Contig1_All	130	25	16.8368	3.25265	-2.3719	1.9686e-18	6.7746e-17
CL458.Contig1_All	95	6	8.91955	0.6279	-3.8284	6.996e-22	2.8048e-20
CL4583.Contig2_All	2525	931	88.6999	32.9858	-1.4271	1.9997e-166	7.3987e-164
CL4589.Contig1_All	173	86	3.68335	1.8129	-1.0227	6.3558e-08	9.5433e-07
CL4589.Contig2_All	150	58	2.809	1.08265	-1.3755	1.2089e-10	2.4239e-09
CL4614.Contig4_All	121	273	3.46745	8.03545	1.2125	6.5745e-15	1.8416e-13
CL463.Contig2_All	155	63	5.3586	2.20955	-1.2781	3.4369e-10	6.6199e-09
CL4630.Contig3_All	95	275	2.3883	6.9768	1.5466	8.9459e-22	3.5692e-20
CL4647.Contig5_All	35	145	1.3028	5.45765	2.0667	1.9635e-17	6.3766e-16
CL466.Contig3_All	58	154	2.31355	6.0031	1.3756	1.704e-11	3.6902e-10
CL4679.Contig1_All	79	30	5.59625	2.1847	-1.357	2.2763e-06	2.7358e-05
CL4692.Contig1_All	77	29	7.78545	2.9231	-1.4133	2.6462e-06	3.1527e-05
CL4698.Contig3_All	130	27	12.229	2.58165	-2.2439	1.7634e-17	5.7368e-16
CL4704.Contig1_All	140	68	8.0579	3.92355	-1.0382	5.8542e-07	7.7098e-06
CL4706.Contig1_All	12	58	0.3171	1.5473	2.2867	1.2047e-08	1.9686e-07
CL4708.Contig1_All	36	89	1.3086	3.18145	1.2817	1.4433e-06	1.8034e-05
CL4708.Contig2_All	129	290	4.7641	10.6411	1.1594	1.206e-15	3.5506e-14
CL4717.Contig2_All	76	34	2.3566	1.04825	-1.1687	6.1e-05	0.0005697
CL4720.Contig1_All	20	249	2.09515	26.2305	3.6461	5.6297e-52	5.4658e-50
CL4720.Contig2_All	31	315	1.93015	20.4429	3.4048	6.7727e-61	7.7728e-59
CL4725.Contig1_All	229	100	18.0285	7.9334	-1.1843	8.501e-13	2.0387e-11
CL4726.Contig1_All	608	285	16.491	7.75295	-1.0889	1.8814e-27	9.422e-26
CL4737.Contig2_All	74	13	1.90025	0.34315	-2.4693	1.0803e-11	2.377e-10
CL4742.Contig1_All	79	33	10.2565	4.3356	-1.2422	1.284e-05	0.00013634
CL4746.Contig2_All	37	84	0.46685	1.0669	1.1924	1.4671e-05	0.00015421
CL4751.Contig1_All	93	45	2.10795	1.01145	-1.0594	4.4366e-05	0.00042426
CL4765.Contig2_All	121	15	27.7929	3.4743	-2.9999	6.5257e-22	2.619e-20
CL4767.Contig2_All	77	20	5.4296	1.44045	-1.9143	3.2975e-09	5.7648e-08
CL4776.Contig2_All	787	2032	72.7952	188.996	1.3764	4.763e-127	1.2928e-124
CL4779.Contig3_All	1282	523	18.274	7.41335	-1.3016	9.1738e-73	1.2824e-70
CL4782.Contig1_All	85	23	8.038	2.20535	-1.8658	1.1145e-09	2.0426e-08
CL4783.Contig1_All	59	22	3.3917	1.269	-1.4183	3.5427e-05	0.00034653
CL4786.Contig1_All	44	0	1.1097	0	-10.116	6.3204e-14	1.6539e-12
CL4786.Contig2_All	200	7	4.6987	0.1637	-4.8431	2.401e-50	2.2517e-48
CL4789.Contig1_All	52	17	4.89915	1.6903	-1.5353	2.094e-05	0.00021371
CL4797.Contig1_All	606	1356	8.00055	17.8917	1.1611	1.1601e-66	1.4698e-64
CL4805.Contig2_All	25	69	0.4275	1.19855	1.4873	3.8306e-06	4.4554e-05
CL4808.Contig1_All	97	43	9.042	4.1475	-1.1244	4.7432e-06	5.4378e-05
CL4810.Contig2_All	349	128	24.3711	8.98155	-1.4401	1.1664e-24	5.2795e-23
CL4813.Contig3_All	13	41	1.8798	5.6631	1.591	0.00010588	0.00094013
CL4813.Contig5_All	59	212	3.6531	12.98	1.8291	8.8359e-22	3.5291e-20
CL4819.Contig2_All	243	61	34.4038	8.5139	-2.0147	6.8775e-27	3.3895e-25
CL4819.Contig3_All	1475	531	237.304	85.1047	-1.4794	1.6413e-101	3.4481e-99
CL4823.Contig6_All	996	502	35.7702	17.7896	-1.0077	1.9069e-37	1.3241e-35
CL484.Contig1_All	28	0	4.07335	0	-11.992	3.9889e-09	6.902e-08
CL4851.Contig2_All	1534	643	49.109	20.4973	-1.2606	1.0294e-82	1.6498e-80
CL4858.Contig1_All	19	67	2.63325	9.25635	1.8136	1.0982e-07	1.6105e-06
CL487.Contig1_All	8	34	0.5891	2.50325	2.0872	3.9293e-05	0.00038044
CL488.Contig1_All	208	58	18.0539	5.10295	-1.8229	4.7983e-21	1.8586e-19
CL488.Contig4_All	41	8	5.8635	1.16355	-2.3332	1.2619e-06	1.5895e-05
CL4883.Contig3_All	33	108	1.1806	3.87445	1.7145	9.1249e-11	1.8461e-09
CL4894.Contig1_All	399	3509	22.0582	191.345	3.1168	0	0
CL4894.Contig2_All	16	122	1.28175	9.49085	2.8884	9.6604e-22	3.8522e-20
CL4896.Contig2_All	38	88	1.2443	2.88185	1.2117	6.1611e-06	6.9235e-05
CL4903.Contig1_All	54	20	4.5842	1.67965	-1.4485	7.0695e-05	0.00064828
CL4903.Contig2_All	36	9	2.4169	0.63725	-1.9232	4.3383e-05	0.0004155
CL4910.Contig2_All	75	194	2.72795	7.00195	1.3599	1.3192e-13	3.3761e-12
CL4933.Contig1_All	114	9	16.1328	1.3532	-3.5755	1.8563e-24	8.2964e-23
CL4935.Contig1_All	118	46	8.4651	3.2497	-1.3812	1.4445e-08	2.3394e-07
CL4939.Contig1_All	102	47	16.4568	7.5867	-1.1171	6.4089e-06	7.1932e-05
CL4964.Contig2_All	41	10	4.7364	1.16855	-2.0191	9.7857e-06	0.00010598
CL4965.Contig1_All	111	34	22.2193	6.8194	-1.7041	7.7311e-11	1.5739e-09
CL4965.Contig2_All	160	72	17.2936	7.862	-1.1373	6.6465e-09	1.1181e-07
CL4996.Contig1_All	633	307	71.3075	34.8696	-1.0321	1.4707e-26	7.1535e-25
CL4996.Contig3_All	865	399	48.6634	22.616	-1.1055	1.236e-39	9.0027e-38
CL5005.Contig1_All	5338	12390	576.244	1344.96	1.2228	0	0
CL5005.Contig2_All	6134	19952	1724.31	5663.52	1.7157	0	0
CL5005.Contig3_All	2968	9587	777.386	2533.77	1.7046	0	0
CL5020.Contig1_All	36	3	7.9927	0.65125	-3.6174	2.1097e-08	3.3482e-07
CL5027.Contig1_All	51	172	12.9781	44.2452	1.7694	7.6379e-17	2.3907e-15
CL503.Contig1_All	0	14	0	2.92275	11.5131	5.891e-05	0.00055177
CL503.Contig2_All	0	24	0	5.04485	12.3006	5.6186e-08	8.5171e-07
CL503.Contig4_All	127	773	5.1511	31.1616	2.5968	1.6074e-114	3.8813e-112
CL5032.Contig1_All	1454	585	48.3244	19.6771	-1.2962	3.1438e-84	5.1841e-82
CL5045.Contig3_All	1	183	0.0578	10.6123	7.5205	4.9226e-54	4.9876e-52
CL5050.Contig1_All	23	58	0.5876	1.48955	1.342	7.9827e-05	0.00072398
CL5050.Contig2_All	196	617	5.18995	16.56	1.6739	4.3904e-52	4.2737e-50
CL5065.Contig1_All	5	27	0.2093	1.03205	2.3019	6.2629e-05	0.00058272
CL5076.Contig1_All	126	33	7.5225	1.993	-1.9163	4.135e-14	1.0979e-12
CL5081.Contig4_All	104	43	3.1739	1.3215	-1.2641	4.2238e-07	5.6936e-06
CL5106.Contig1_All	2145	749	56.1927	19.6118	-1.5187	2.9627e-153	1.0015e-150
CL5112.Contig1_All	180	398	12.097	26.7565	1.1452	2.772e-20	1.0375e-18
CL5114.Contig2_All	88	36	5.99155	2.5759	-1.2179	2.6876e-06	3.2006e-05
CL5117.Contig1_All	830	256	57.7749	17.8568	-1.694	9.294e-71	1.2544e-68
CL5117.Contig3_All	341	96	16.271	4.66005	-1.8039	3.45e-33	2.0825e-31
CL5123.Contig1_All	1021	215	115.766	24.3514	-2.2491	2.8813e-125	7.5718e-123
CL5124.Contig1_All	1627	723	62.0461	28.2303	-1.1361	1.2467e-78	1.896e-76
CL5143.Contig2_All	1	24	0.30075	4.8213	4.0028	7.6017e-07	9.8868e-06
CL5156.Contig4_All	59	128	2.43145	5.27445	1.1172	3.0317e-07	4.1675e-06
CL5161.Contig2_All	108	48	9.05625	4.0622	-1.1567	1.4486e-06	1.8094e-05
CL5163.Contig1_All	30	0	3.95955	0	-11.9511	1.0019e-09	1.8462e-08
CL5172.Contig5_All	84	37	26.6648	11.7668	-1.1802	1.8522e-05	0.00019083
CL5176.Contig2_All	55	17	3.3163	1.039	-1.6744	5.7862e-06	6.5497e-05
CL5181.Contig1_All	65	24	6.4276	2.3623	-1.4441	1.2064e-05	0.00012861
CL5189.Contig1_All	259	101	19.0967	7.463	-1.3555	4.0125e-17	1.2741e-15
CL5189.Contig2_All	41	7	10.4316	1.81865	-2.52	3.9395e-07	5.3317e-06
CL5194.Contig1_All	998	387	119.857	46.3608	-1.3703	5.8086e-62	6.8028e-60
CL5194.Contig2_All	60	6	16.297	1.7991	-3.1793	1.7021e-12	3.9956e-11
CL5214.Contig1_All	36	8	1.9584	0.44165	-2.1487	1.648e-05	0.00017089
CL5220.Contig2_All	19	1	3.49985	0.2622	-3.7386	2.1946e-05	0.00022324
CL5237.Contig1_All	881	301	69.2736	23.6448	-1.5508	5.9235e-66	7.3298e-64
CL524.Contig2_All	727	361	88.7454	44.3445	-1.0009	9.8282e-29	5.1582e-27
CL5240.Contig2_All	499	1019	20.2204	41.4584	1.0359	6.1527e-42	4.7027e-40
CL5243.Contig1_All	1656	721	211.447	92.0819	-1.1993	3.5518e-83	5.7299e-81
CL5243.Contig2_All	1589	664	67.0572	28.0202	-1.2589	4.4054e-86	7.379e-84
CL5251.Contig3_All	91	186	2.8884	5.957	1.0443	6.9197e-09	1.1611e-07
CL5256.Contig6_All	85	179	2.8158	5.9247	1.0732	4.2541e-09	7.3302e-08
CL5267.Contig1_All	1301	524	129.424	51.9874	-1.3159	2.0028e-75	2.8977e-73
CL5267.Contig2_All	15	0	5.6148	0	-12.455	3.1691e-05	0.00031332
CL5288.Contig2_All	515	1092	30.2102	63.7609	1.0776	1.4729e-48	1.3245e-46
CL5292.Contig2_All	80	255	10.1285	32.3565	1.6756	8.6119e-23	3.586e-21
CL5298.Contig1_All	155	36	9.86385	2.34375	-2.0733	6.9949e-19	2.4619e-17
CL53.Contig1_All	52	5	5.8146	0.56525	-3.3627	3.917e-11	8.2081e-10
CL53.Contig3_All	23	2	2.2213	0.23665	-3.2306	1.1053e-05	0.00011872
CL53.Contig4_All	208	60	16.538	4.7843	-1.7894	2.4635e-20	9.2483e-19
CL5307.Contig1_All	157	36	25.9038	5.9631	-2.119	2.6423e-19	9.4793e-18
CL5307.Contig3_All	321	70	14.9437	3.24015	-2.2054	1.8339e-39	1.3306e-37
CL5309.Contig1_All	843	324	38.1611	14.609	-1.3852	2.3978e-53	2.4033e-51
CL5333.Contig1_All	30	2	6.1872	0.51025	-3.6	1.4015e-07	2.0148e-06
CL5333.Contig2_All	770	235	117.579	35.8565	-1.7133	1.3733e-66	1.731e-64
CL5352.Contig2_All	23	81	1.44605	5.0327	1.7992	5.1719e-09	8.8421e-08
CL5352.Contig3_All	51	127	2.81195	7.06045	1.3282	6.6212e-09	1.1146e-07
CL5355.Contig2_All	35	9	7.0065	1.7579	-1.9948	7.016e-05	0.00064401
CL5360.Contig3_All	568	164	18.8777	5.4163	-1.8013	9.6398e-53	9.4703e-51
CL5361.Contig1_All	365	103	23.3434	6.58225	-1.8264	2.5218e-35	1.6408e-33
CL5361.Contig2_All	85	621	4.5651	32.9154	2.85	2.8165e-102	6.0016e-100
CL5365.Contig1_All	947	2824	23.6267	70.3867	1.5749	2.1671e-216	1.1512e-213
CL5373.Contig4_All	155	69	5.77805	2.60125	-1.1514	7.9326e-09	1.3212e-07
CL538.Contig3_All	52	121	1.57445	3.66515	1.219	9.7268e-08	1.4338e-06
CL5384.Contig1_All	1149	563	67.3092	32.764	-1.0387	8.483e-46	7.1935e-44
CL5390.Contig1_All	132	0	7.25625	0	-12.825	2.513e-40	1.8596e-38
CL5400.Contig2_All	136	53	4.6031	1.7852	-1.3665	1.1315e-09	2.071e-08
CL5403.Contig1_All	48	127	1.8174	4.84415	1.4144	1.1241e-09	2.0586e-08
CL5407.Contig2_All	104	45	6.2195	2.7308	-1.1875	1.2234e-06	1.5421e-05
CL5411.Contig1_All	29	222	0.7501	5.7168	2.9301	1.8547e-38	1.3237e-36
CL5411.Contig2_All	103	206	3.1459	6.306	1.0033	2.7536e-09	4.8549e-08
CL5416.Contig2_All	214	65	15.2628	4.71035	-1.6961	9.1758e-20	3.3765e-18
CL5423.Contig1_All	1848	3720	70.3715	142.219	1.0151	1.7091e-143	5.2308e-141
CL5428.Contig2_All	70	159	4.0956	9.427	1.2027	2.2435e-09	3.9924e-08
CL5432.Contig1_All	16	82	5.1312	25.9794	2.34	3.7426e-12	8.5535e-11
CL5441.Contig1_All	23	0	2.7376	0	-11.4187	1.2615e-07	1.8309e-06
CL5444.Contig2_All	4	68	0.33625	5.0853	3.9187	2.0939e-16	6.4058e-15
CL5444.Contig3_All	0	27	0	3.7799	11.8841	6.9736e-09	1.1696e-07
CL5444.Contig4_All	5	104	0.36355	7.67595	4.4001	1.5614e-25	7.3171e-24
CL5445.Contig1_All	44	14	3.88525	1.3009	-1.5785	7.0383e-05	0.00064566
CL5452.Contig2_All	35	99	4.69185	13.1945	1.4917	1.6604e-08	2.6612e-07
CL5455.Contig1_All	69	0	11.8278	0	-13.5299	1.998e-21	7.8701e-20
CL5457.Contig1_All	172	38	5.8751	1.3051	-2.1705	1.234e-21	4.8919e-20
CL5457.Contig2_All	43	14	2.79945	0.9204	-1.6048	0.00010806	0.0009583
CL5481.Contig2_All	577	249	37.9556	16.3862	-1.2118	1.3781e-30	7.7002e-29
CL5482.Contig2_All	37	6	9.92855	1.61675	-2.6185	1.0177e-06	1.2978e-05
CL5482.Contig4_All	133	14	11.1535	1.1907	-3.2276	1.2203e-25	5.7364e-24
CL5485.Contig8_All	114	54	3.00235	1.43325	-1.0668	3.5962e-06	4.2019e-05
CL5490.Contig1_All	42	110	4.48645	11.8386	1.3999	1.9022e-08	3.0319e-07
CL5498.Contig3_All	88	32	21.7313	7.93245	-1.4539	2.4647e-07	3.437e-06
CL5502.Contig1_All	580	123	87.7834	18.8734	-2.2176	1.5548e-71	2.1294e-69
CL5502.Contig2_All	86	14	12.4639	2.0603	-2.5968	5.7042e-14	1.4979e-12
CL5505.Contig2_All	198	28	12.9217	1.76555	-2.8716	8.667e-33	5.1688e-31
CL5505.Contig3_All	23	3	2.73075	0.3428	-2.9939	5.1761e-05	0.00048919
CL5505.Contig4_All	74	14	4.493	0.8289	-2.4384	3.4798e-11	7.3187e-10
CL5505.Contig5_All	699	283	40.7685	16.2564	-1.3264	5.549e-41	4.1642e-39
CL5506.Contig2_All	104	46	9.79255	4.34595	-1.172	2.0349e-06	2.466e-05
CL5509.Contig2_All	13	50	1.1736	4.3916	1.9038	1.7168e-06	2.1167e-05
CL5519.Contig2_All	107	41	5.51385	2.1208	-1.3785	4.4826e-08	6.8595e-07
CL5541.Contig3_All	647	1668	10.1453	26.3992	1.3797	2.2019e-104	4.7882e-102
CL5545.Contig2_All	84	31	7.1592	2.67395	-1.4208	6.198e-07	8.1424e-06
CL555.Contig2_All	155	68	6.5904	2.9285	-1.1702	4.8238e-09	8.266e-08
CL5552.Contig1_All	1194	595	55.117	27.4577	-1.0053	9.6818e-46	8.1728e-44
CL5562.Contig2_All	69	26	1.6067	0.5982	-1.4254	8.9505e-06	9.7529e-05
CL557.Contig1_All	51	110	1.97985	4.23875	1.0982	2.3984e-06	2.8759e-05
CL5595.Contig2_All	92	41	4.332	1.91205	-1.1799	9.3363e-06	0.00010145
CL5599.Contig1_All	8	40	1.31325	6.1757	2.2335	1.8153e-06	2.2293e-05
CL5602.Contig1_All	50	4	3.4683	0.3137	-3.4668	2.2881e-11	4.8982e-10
CL5602.Contig2_All	76	8	3.56	0.36585	-3.2826	3.2579e-15	9.3224e-14
CL5602.Contig3_All	111	9	6.3767	0.5135	-3.6344	1.1766e-23	5.0755e-22
CL5602.Contig5_All	702	347	16.7473	8.24915	-1.0216	4.3739e-28	2.2326e-26
CL5603.Contig1_All	113	52	10.8258	5.03145	-1.1054	1.9553e-06	2.3869e-05
CL5610.Contig2_All	53	1	10.8739	0.1951	-5.8005	3.5226e-15	1.0056e-13
CL5622.Contig1_All	123	49	11.9992	4.75865	-1.3343	1.3107e-08	2.1315e-07
CL5646.Contig2_All	1291	233	86.1025	15.5519	-2.469	9.8848e-177	3.9311e-174
CL5651.Contig1_All	1300	624	133.711	64.4408	-1.0531	5.5179e-54	5.5756e-52
CL5651.Contig2_All	1166	542	63.615	29.6619	-1.1008	5.3039e-52	5.1562e-50
CL5669.Contig1_All	369	746	16.5569	33.6013	1.0211	1.7739e-30	9.8894e-29
CL5670.Contig3_All	130	23	9.4243	1.65825	-2.5067	1.9275e-19	6.9621e-18
CL5675.Contig1_All	39	2	7.77475	0.3835	-4.3415	4.4971e-10	8.5821e-09
CL5675.Contig2_All	168	64	13.53	5.1116	-1.4043	5.2964e-12	1.1987e-10
CL5676.Contig1_All	34	8	2.9172	0.70345	-2.0521	4.4743e-05	0.00042748
CL5680.Contig1_All	21	1	3.7799	0.26685	-3.8242	6.0136e-06	6.7802e-05
CL5681.Contig3_All	783	233	67.2752	20.1089	-1.7422	1.1263e-69	1.5011e-67
CL5683.Contig1_All	0	17	0.15155	5.0889	5.0695	7.3117e-06	8.1414e-05
CL5686.Contig3_All	113	46	3.9688	1.62465	-1.2886	8.9315e-08	1.3195e-06
CL5710.Contig1_All	38	89	3.6422	8.43435	1.2115	4.3392e-06	4.9978e-05
CL5710.Contig2_All	148	325	7.54515	16.5093	1.1297	1.2448e-16	3.854e-15
CL5713.Contig2_All	130	56	9.69675	4.1753	-1.2156	4.9821e-08	7.591e-07
CL5726.Contig2_All	83	200	5.3267	13.0035	1.2876	1.3955e-12	3.2935e-11
CL5738.Contig3_All	105	42	4.49035	1.77845	-1.3362	1.6861e-07	2.4021e-06
CL5760.Contig1_All	217	0	18.385	0	-14.1662	7.9371e-66	9.7727e-64
CL5767.Contig2_All	20	2	6.981	0.66925	-3.3828	6.9096e-05	0.00063596
CL577.Contig3_All	141	56	3.5172	1.42255	-1.3059	1.029e-09	1.8919e-08
CL5770.Contig1_All	194	79	62.9479	25.598	-1.2981	2.2869e-12	5.3082e-11
CL5787.Contig2_All	143	58	21.5899	8.75915	-1.3015	1.5475e-09	2.7994e-08
CL5787.Contig3_All	267	76	12.9567	3.6937	-1.8106	4.9581e-26	2.3713e-24
CL5793.Contig2_All	160	73	13.9895	6.3109	-1.1484	1.0743e-08	1.7629e-07
CL5799.Contig1_All	26	127	1.6558	8.2639	2.3193	1.7055e-17	5.5533e-16
CL5826.Contig1_All	518	177	120.938	41.168	-1.5547	1.7703e-39	1.287e-37
CL5832.Contig2_All	0	35	0	4.48645	12.1314	2.6731e-11	5.6847e-10
CL5832.Contig3_All	10	380	1.49395	56.1065	5.231	3.4724e-99	6.9419e-97
CL5832.Contig4_All	2	113	0.2364	10.5827	5.4843	1.2539e-31	7.212e-30
CL5832.Contig5_All	8	76	0.9503	8.8294	3.2159	2.3499e-15	6.7973e-14
CL5848.Contig3_All	20	1803	2.04395	181.902	6.4757	0	0
CL5857.Contig1_All	107	45	6.62215	2.77505	-1.2548	4.333e-07	5.8292e-06
CL5869.Contig1_All	413	1362	22.8276	78.4202	1.7804	3.2153e-119	7.9177e-117
CL5869.Contig2_All	9	43	1.08875	5.54215	2.3478	1.1227e-06	1.4223e-05
CL588.Contig1_All	69	28	5.0798	2.096	-1.2771	2.9228e-05	0.00029083
CL5882.Contig1_All	169	74	10.6299	4.6709	-1.1864	9.0953e-10	1.6818e-08
CL5901.Contig1_All	262	2	24.5889	0.18735	-7.0361	2.1998e-75	3.1767e-73
CL5901.Contig2_All	25	0	8.2605	0.1558	-5.7285	3.1686e-08	4.9288e-07
CL5918.Contig1_All	24	1	1.2567	0.05015	-4.6472	8.5164e-07	1.1003e-05
CL5919.Contig2_All	1080	518	22.6082	10.8416	-1.0603	3.2132e-45	2.6729e-43
CL5924.Contig2_All	100	39	5.69795	2.2904	-1.3148	1.8641e-07	2.6431e-06
CL5932.Contig1_All	33	8	4.6466	1.08245	-2.1019	7.3207e-05	0.00066958
CL5945.Contig1_All	461	127	26.7036	7.39445	-1.8525	2.6797e-45	2.2341e-43
CL5952.Contig2_All	323	98	26.9453	8.2752	-1.7032	4.371e-29	2.3369e-27
CL5952.Contig3_All	77	28	6.7651	2.4624	-1.458	1.4109e-06	1.7656e-05
CL5971.Contig1_All	24	4	5.4904	0.91855	-2.5795	0.00010906	0.0009658
CL5973.Contig2_All	49	10	9.52715	2.08115	-2.1947	1.778e-07	2.5268e-06
CL6004.Contig1_All	85	235	18.2135	50.1799	1.4621	9.722e-18	3.2191e-16
CL6013.Contig1_All	220	1	12.2463	0.05365	-7.8346	1.1115e-64	1.3462e-62
CL602.Contig3_All	122	54	19.6734	8.75855	-1.1675	2.688e-07	3.7198e-06
CL602.Contig4_All	197	70	37.5824	13.3986	-1.488	3.3878e-15	9.6792e-14
CL6028.Contig1_All	23	0	6.3798	0	-12.6393	1.2615e-07	1.8305e-06
CL6028.Contig2_All	30	0	5.96115	0	-12.5414	1.0019e-09	1.8457e-08
CL603.Contig1_All	166	47	12.5774	3.58825	-1.8095	7.7467e-17	2.4227e-15
CL603.Contig3_All	96	35	8.2897	3.0228	-1.4554	7.3758e-08	1.1012e-06
CL603.Contig4_All	219	45	16.4415	3.42185	-2.2645	1.1279e-28	5.8946e-27
CL603.Contig5_All	45	1	7.59745	0.24955	-4.9281	7.5852e-13	1.8285e-11
CL6062.Contig1_All	49	14	4.0901	1.17615	-1.7981	7.7077e-06	8.5465e-05
CL6063.Contig1_All	45	618	4.11115	56.3405	3.7766	1.3115e-130	3.6667e-128
CL6063.Contig2_All	3	33	0.4309	4.81695	3.4827	1.1455e-07	1.6724e-06
CL6074.Contig2_All	39	112	2.8293	8.2192	1.5386	1.2738e-09	2.3224e-08
CL6074.Contig3_All	667	1397	42.0369	88.439	1.073	4.7151e-60	5.289e-58
CL6076.Contig1_All	54	115	4.3204	9.2155	1.0929	1.9431e-06	2.3728e-05
CL6087.Contig1_All	69	20	18.7626	5.48315	-1.7748	1.2806e-07	1.8514e-06
CL6087.Contig2_All	1270	596	99.5668	47.088	-1.0803	2.2413e-55	2.3248e-53
CL6087.Contig3_All	545	240	46.7882	20.7801	-1.1709	6.1517e-28	3.1228e-26
CL610.Contig2_All	43	8	3.5059	0.63805	-2.458	4.4011e-07	5.9144e-06
CL6102.Contig2_All	43	3	7.73875	0.60715	-3.672	2.7157e-10	5.2883e-09
CL6107.Contig1_All	24	2	1.39545	0.1454	-3.2626	5.9643e-06	6.7338e-05
CL612.Contig2_All	15	55	0.736	2.694	1.872	9.4369e-07	1.2117e-05
CL6121.Contig1_All	89	332	7.19025	26.6778	1.8915	1.7309e-34	1.0936e-32
CL6127.Contig1_All	231	75	14.6318	4.7777	-1.6147	1.1633e-19	4.2514e-18
CL6131.Contig3_All	90	43	4.96365	2.3916	-1.0534	4.6201e-05	0.00043983
CL6137.Contig1_All	50	12	8.21315	1.9785	-2.0535	8.1883e-07	1.0613e-05
CL6143.Contig1_All	816	1968	46.3033	112.256	1.2776	5.3375e-110	1.2327e-107
CL6143.Contig3_All	29	83	10.7336	30.4714	1.5053	1.9279e-07	2.7242e-06
CL6168.Contig2_All	210	84	25.992	10.3548	-1.3278	1.2301e-13	3.1535e-12
CL6169.Contig1_All	110	42	6.92585	2.6164	-1.4044	2.6487e-08	4.1495e-07
CL6175.Contig3_All	63	160	4.7823	12.0486	1.3331	3.5402e-11	7.4394e-10
CL6187.Contig1_All	112	52	8.9061	4.2207	-1.0773	2.6974e-06	3.2112e-05
CL6198.Contig2_All	185	77	7.3987	3.0677	-1.2701	1.8248e-11	3.9416e-10
CL6198.Contig3_All	239	54	9.8246	2.2372	-2.1347	5.8978e-29	3.1329e-27
CL6199.Contig1_All	95	42	9.8584	4.3946	-1.1656	5.625e-06	6.3808e-05
CL6202.Contig3_All	52	16	2.3695	0.75335	-1.6532	9.9412e-06	0.00010755
CL6207.Contig1_All	47	11	5.8254	1.34665	-2.113	1.3564e-06	1.7017e-05
CL6209.Contig2_All	566	137	67.4061	16.304	-2.0477	1.5632e-62	1.8395e-60
CL6212.Contig1_All	37	216	3.08965	18.2332	2.5611	2.3821e-32	1.406e-30
CL6224.Contig2_All	42	3	6.64245	0.46855	-3.8254	5.0805e-10	9.6092e-09
CL6228.Contig2_All	89	4	7.4966	0.334	-4.4883	3.9432e-22	1.599e-20
CL623.Contig3_All	108	36	6.6397	2.2228	-1.5787	1.179e-09	2.1539e-08
CL6246.Contig1_All	15	915	0.2798	16.4931	5.8813	3.1128e-249	1.9786e-246
CL6264.Contig2_All	236	99	14.2505	6.06965	-1.2313	4.7118e-14	1.2466e-12
CL6271.Contig1_All	15	49	2.76365	8.87365	1.683	1.4442e-05	0.00015216
CL6277.Contig2_All	200	62	49.0361	15.4409	-1.6671	3.7222e-18	1.2594e-16
CL6288.Contig1_All	130	16	55.4361	7.0874	-2.9675	1.629e-23	6.9743e-22
CL6288.Contig2_All	663	49	189.767	13.8203	-3.7794	4.1078e-138	1.2171e-135
CL6297.Contig1_All	223	463	12.6838	26.3771	1.0563	1.2296e-20	4.699e-19
CL6297.Contig2_All	87	298	4.1753	14.1649	1.7624	1.5051e-28	7.8277e-27
CL6297.Contig3_All	13	46	0.9729	3.39055	1.8012	1.119e-05	0.00012007
CL6303.Contig1_All	41	5	5.273	0.71165	-2.8894	2.6835e-08	4.2023e-07
CL6308.Contig1_All	1	32	0.17915	5.97445	5.0596	3.7773e-09	6.5573e-08
CL6336.Contig2_All	96	30	3.5579	1.09925	-1.6945	2.3283e-09	4.1316e-08
CL6343.Contig1_All	112	50	21.3022	9.3558	-1.1871	1.0309e-06	1.3132e-05
CL6343.Contig2_All	1485	629	63.3308	26.5395	-1.2548	1.1929e-78	1.8179e-76
CL6346.Contig2_All	27	5	1.15885	0.21785	-2.4113	6.9936e-05	0.0006425
CL6350.Contig3_All	75	295	3.51015	13.825	1.9777	2.1605e-32	1.2782e-30
CL6357.Contig2_All	59	6	2.02105	0.21975	-3.2012	3.0972e-12	7.1224e-11
CL6359.Contig5_All	57	139	3.7773	9.21515	1.2867	2.4851e-09	4.4024e-08
CL6360.Contig1_All	67	12	8.65545	1.62625	-2.4121	1.3724e-10	2.7386e-09
CL6379.Contig1_All	28	0	5.62805	0	-12.4584	3.9889e-09	6.9004e-08
CL6387.Contig2_All	63	131	4.3074	8.9133	1.0491	7.3561e-07	9.5809e-06
CL6391.Contig2_All	1009	94	53.0628	4.9013	-3.4365	1.5014e-193	6.7262e-191
CL6392.Contig2_All	76	20	21.9055	5.79535	-1.9183	5.2585e-09	8.9818e-08
CL6409.Contig1_All	71	22	5.35245	1.69045	-1.6628	2.5479e-07	3.5359e-06
CL6414.Contig1_All	62	149	3.0819	7.48755	1.2807	1.0874e-09	1.9948e-08
CL643.Contig1_All	62	22	5.981	2.13455	-1.4865	1.0831e-05	0.0001165
CL6453.Contig2_All	69	9	20.2127	2.61035	-2.9529	8.9873e-13	2.1512e-11
CL647.Contig1_All	58	21	13.4203	4.83565	-1.4726	2.7722e-05	0.00027718
CL6479.Contig1_All	108	27	7.5374	1.91875	-1.9739	8.5633e-13	2.053e-11
CL6481.Contig1_All	179	84	11.397	5.35155	-1.0906	4.2743e-09	7.3634e-08
CL65.Contig7_All	143	68	2.15635	1.0161	-1.0855	2.3261e-07	3.2553e-06
CL6505.Contig2_All	867	3668	14.8925	64.1207	2.1062	0	0
CL6520.Contig1_All	43	12	3.565	0.9856	-1.8548	2.2546e-05	0.00022856
CL6520.Contig2_All	80	34	2.5043	1.07135	-1.225	1.5462e-05	0.00016175
CL6522.Contig2_All	130	622	38.6411	186.188	2.2686	1.789e-78	2.7153e-76
CL6522.Contig3_All	72	267	23.3633	87.06	1.8978	6.9381e-28	3.5149e-26
CL6524.Contig2_All	215	68	64.5078	20.7096	-1.6392	5.6973e-19	2.0176e-17
CL6526.Contig3_All	361	150	17.9887	7.5289	-1.2566	4.889e-21	1.8917e-19
CL6544.Contig1_All	403	178	30.6599	13.6234	-1.1703	5.8952e-21	2.2775e-19
CL6565.Contig2_All	0	28	0	1.50195	10.5526	3.4786e-09	6.0656e-08
CL6570.Contig1_All	57	16	9.1475	2.6305	-1.798	1.0698e-06	1.3596e-05
CL6575.Contig1_All	60	137	4.7392	11.0494	1.2213	2.4671e-08	3.8822e-07
CL6593.Contig2_All	59	132	2.8455	6.4093	1.1715	8.082e-08	1.1999e-06
CL6602.Contig2_All	51	124	2.31545	5.7131	1.303	1.9662e-08	3.1331e-07
CL661.Contig1_All	1906	632	103.734	34.2981	-1.5967	3.0505e-146	9.6951e-144
CL6614.Contig1_All	425	1314	18.8685	58.2208	1.6256	1.6335e-106	3.6155e-104
CL6615.Contig2_All	148	57	13.1535	5.10815	-1.3646	1.4049e-10	2.7995e-09
CL6624.Contig1_All	22	91	1.74355	7.39035	2.0836	1.9322e-11	4.1639e-10
CL6626.Contig1_All	128	475	2.9172	11.0256	1.9182	2.1734e-48	1.9404e-46
CL6627.Contig2_All	45	14	7.284	2.27415	-1.6794	4.5626e-05	0.00043474
CL6642.Contig1_All	546	1109	21.2458	43.1531	1.0223	5.9326e-45	4.8914e-43
CL6647.Contig2_All	53	16	5.709	1.74605	-1.7091	6.4134e-06	7.194e-05
CL6655.Contig2_All	42	0	6.883	0	-12.7488	2.5163e-13	6.3029e-12
CL6664.Contig1_All	307	100	11.9042	3.8938	-1.6122	1.5859e-25	7.4271e-24
CL6679.Contig1_All	146	0	9.8443	0	-13.2651	1.5853e-44	1.2871e-42
CL6679.Contig2_All	21	0	5.4194	0	-12.4039	5.0222e-07	6.6743e-06
CL6679.Contig3_All	20	0	4.9396	0	-12.2702	1.0021e-06	1.2827e-05
CL6679.Contig4_All	31	0	6.53995	0	-12.6751	5.0214e-10	9.5314e-09
CL6689.Contig2_All	228	498	23.0236	52.8983	1.2001	2.0516e-24	9.1308e-23
CL670.Contig2_All	26	70	2.0536	5.61625	1.4515	4.8952e-06	5.6034e-05
CL6712.Contig2_All	175	529	5.6464	17.3986	1.6236	9.9685e-43	7.7791e-41
CL6726.Contig1_All	3	28	0.4605	4.26405	3.211	2.4025e-06	2.8804e-05
CL6726.Contig2_All	22	2	3.04735	0.28705	-3.4082	2.0425e-05	0.000209
CL6737.Contig2_All	24	1	9.24665	0.58635	-3.9791	8.5164e-07	1.1002e-05
CL674.Contig5_All	61	10	2.27705	0.3953	-2.5261	3.0421e-10	5.8917e-09
CL6741.Contig2_All	363	106	16.5513	4.8646	-1.7666	6.8519e-34	4.2358e-32
CL6745.Contig2_All	16	73	1.48455	6.8791	2.2122	3.8191e-10	7.324e-09
CL6751.Contig1_All	145	313	7.61305	16.4973	1.1157	1.438e-15	4.2069e-14
CL6753.Contig1_All	394	38	114.679	10.9588	-3.3874	1.2763e-75	1.8574e-73
CL6753.Contig3_All	30	0	9.66805	0	-13.239	1.0019e-09	1.8453e-08
CL6794.Contig1_All	167	78	7.20515	3.36545	-1.0982	1.1924e-08	1.9489e-07
CL6797.Contig1_All	698	286	84.3421	34.4278	-1.2927	4.0608e-40	2.993e-38
CL6799.Contig1_All	86	35	8.69215	3.53755	-1.297	3.16e-06	3.7231e-05
CL6806.Contig2_All	112	46	4.86685	2.0216	-1.2675	1.2768e-07	1.8473e-06
CL6810.Contig3_All	179	39	5.8385	1.27075	-2.1999	1.0675e-22	4.4251e-21
CL6811.Contig1_All	110	3	8.1412	0.21345	-5.2533	3.0687e-29	1.6513e-27
CL6817.Contig3_All	34	91	2.3157	6.2089	1.4229	2.0564e-07	2.8987e-06
CL6819.Contig1_All	70	29	4.74555	1.9403	-1.2903	3.5605e-05	0.00034799
CL6825.Contig1_All	6810	1965	923.873	270.797	-1.7705	0	0
CL6838.Contig1_All	110	34	12.7908	4.02025	-1.6697	1.1877e-10	2.3841e-09
CL6843.Contig1_All	33	85	4.38325	11.6991	1.4163	1.1145e-06	1.4127e-05
CL6847.Contig1_All	79	28	9.09185	3.23695	-1.4899	6.3992e-07	8.3934e-06
CL6848.Contig4_All	248	957	7.73415	29.8071	1.9463	1.7574e-99	3.5324e-97
CL6866.Contig3_All	69	148	4.0204	8.6247	1.1011	5.1971e-08	7.9007e-07
CL6868.Contig2_All	104	32	9.58885	2.9996	-1.6766	3.4225e-10	6.5939e-09
CL6882.Contig1_All	118	12	26.8003	2.80865	-3.2543	3.3307e-23	1.413e-21
CL6882.Contig2_All	102	42	25.1518	10.5299	-1.2562	4.9677e-07	6.6055e-06
CL6886.Contig1_All	61	4	4.70245	0.31755	-3.8884	2.3895e-14	6.4455e-13
CL6892.Contig1_All	2654	942	422.432	149.549	-1.4981	7.743e-185	3.217e-182
CL6892.Contig2_All	49	17	11.7775	4.13485	-1.5101	7.298e-05	0.00066766
CL6909.Contig1_All	111	40	4.985	1.7975	-1.4716	5.193e-09	8.8761e-08
CL6909.Contig2_All	409	148	23.6198	8.66835	-1.4462	3.5657e-29	1.9146e-27
CL6915.Contig1_All	12	226	0.841	14.9843	4.1552	7.8705e-53	7.7732e-51
CL6915.Contig2_All	121	2234	7.0966	130.991	4.2062	0	0
CL6915.Contig3_All	2	31	0.14995	2.2548	3.9104	6.4617e-08	9.6982e-07
CL6922.Contig1_All	773	279	62.4374	22.7522	-1.4564	7.4067e-54	7.4739e-52
CL6932.Contig3_All	322	82	20.7148	5.2966	-1.9675	1.1584e-34	7.357e-33
CL6934.Contig2_All	495	206	25.0794	10.5649	-1.2472	3.4601e-28	1.7686e-26
CL694.Contig1_All	966	424	112.273	49.2154	-1.1898	1.5766e-48	1.4161e-46
CL696.Contig1_All	2731	6915	122.745	312.937	1.3502	0	0
CL6965.Contig1_All	131	52	9.39175	3.7216	-1.3355	3.9651e-09	6.8657e-08
CL6973.Contig2_All	41	12	8.67335	2.5573	-1.762	5.6001e-05	0.00052632
CL6974.Contig1_All	195	454	5.3163	12.5761	1.2422	3.7866e-25	1.7458e-23
CL6980.Contig2_All	7	33	0.2348	1.13715	2.2759	2.373e-05	0.00023955
CL6992.Contig1_All	2524	938	75.7844	28.016	-1.4356	2.1389e-164	7.7593e-162
CL6992.Contig2_All	89	22	6.48235	1.63585	-1.9865	7.0221e-11	1.4367e-09
CL6992.Contig3_All	75	18	4.91955	1.1532	-2.0929	1.3546e-09	2.4637e-08
CL700.Contig12_All	104	39	2.00935	0.75895	-1.4047	4.1356e-08	6.3519e-07
CL7004.Contig2_All	41	12	1.85545	0.55745	-1.7349	5.6001e-05	0.00052625
CL7012.Contig1_All	871	420	90.6108	44.2212	-1.0349	2.2291e-36	1.4908e-34
CL7025.Contig1_All	72	193	12.619	34.1021	1.4343	3.1278e-14	8.3914e-13
CL7029.Contig1_All	344	152	13.0218	5.7757	-1.1729	4.2368e-18	1.4264e-16
CL703.Contig1_All	24	3	2.02545	0.2483	-3.0281	2.8917e-05	0.00028793
CL703.Contig3_All	185	52	17.9382	5.07405	-1.8218	9.8431e-19	3.4416e-17
CL7039.Contig2_All	435	992	13.7463	31.3841	1.191	5.0468e-51	4.8242e-49
CL704.Contig4_All	105	43	3.33765	1.37605	-1.2783	2.9579e-07	4.0699e-06
CL7044.Contig1_All	567	263	32.9293	15.3482	-1.1013	2.9493e-26	1.4197e-24
CL7048.Contig1_All	57	22	5.50155	2.1308	-1.3684	7.65e-05	0.00069652
CL7051.Contig1_All	29	5	6.90295	1.32525	-2.3809	2.3738e-05	0.0002395
CL7053.Contig1_All	45	1	5.46365	0.1868	-4.8703	7.5852e-13	1.828e-11
CL7053.Contig2_All	477	83	33.8314	5.78875	-2.547	5.0584e-68	6.4972e-66
CL7065.Contig1_All	125	24	19.3404	3.6659	-2.3994	8.5161e-18	2.8287e-16
CL7065.Contig2_All	226	64	29.0045	8.2235	-1.8185	2.194e-22	8.9996e-21
CL7069.Contig1_All	35	2	3.01865	0.16925	-4.1567	5.8507e-09	9.9295e-08
CL7069.Contig2_All	532	197	39.361	14.2896	-1.4618	3.053e-36	2.0308e-34
CL7073.Contig1_All	1567	4598	454.829	1349.45	1.569	0	0
CL7073.Contig2_All	3205	10439	282.29	927.416	1.716	0	0
CL7084.Contig4_All	101	504	4.89135	24.4254	2.3201	5.9662e-66	7.3704e-64
CL7091.Contig1_All	955	305	75.9162	24.6908	-1.6204	8.4413e-78	1.2708e-75
CL7111.Contig3_All	152	62	4.4197	1.81895	-1.2808	5.7491e-10	1.0835e-08
CL7116.Contig1_All	51	380	1.5223	11.2383	2.8841	7.2977e-64	8.7678e-62
CL7116.Contig2_All	13	123	0.5779	5.4626	3.2407	5.2591e-24	2.2979e-22
CL7127.Contig1_All	68	0	12.8537	0	-13.6499	3.9865e-21	1.5506e-19
CL7127.Contig2_All	23	0	6.33195	0	-12.6284	1.2615e-07	1.8302e-06
CL714.Contig5_All	124	49	5.16675	2.0268	-1.3501	9.0994e-09	1.5018e-07
CL714.Contig6_All	178	74	7.0435	2.93045	-1.2652	4.1862e-11	8.75e-10
CL7154.Contig1_All	354	154	43.7229	19.0311	-1.2	4.1951e-19	1.492e-17
CL7156.Contig1_All	1433	3593	108.54	281.944	1.3772	8.8841e-213	4.4946e-210
CL7156.Contig2_All	45	103	4.26085	10.0884	1.2435	1.2934e-06	1.6267e-05
CL7159.Contig1_All	89	27	9.7597	2.9006	-1.7505	4.8424e-09	8.2958e-08
CL7159.Contig3_All	79	19	4.05565	1.0006	-2.0191	5.08e-10	9.6106e-09
CL7159.Contig4_All	38	7	1.7734	0.34655	-2.3554	1.9768e-06	2.4108e-05
CL716.Contig11_All	42	10	5.94335	1.4059	-2.0798	6.0069e-06	6.7758e-05
CL7178.Contig2_All	134	44	9.4002	3.12585	-1.5884	7.4277e-12	1.6568e-10
CL7184.Contig2_All	39	7	5.15585	0.91995	-2.4866	1.1585e-06	1.4648e-05
CL720.Contig2_All	90	2	1.95965	0.0455	-5.4286	1.0891e-24	4.9448e-23
CL7200.Contig2_All	215	106	9.0984	4.49925	-1.0159	1.1201e-09	2.0522e-08
CL7209.Contig2_All	59	0	11.776	0	-13.5236	1.9983e-18	6.8705e-17
CL7228.Contig2_All	70	712	3.0239	32.5264	3.4271	1.2106e-135	3.517e-133
CL7230.Contig2_All	23	78	1.3484	4.61385	1.7747	1.9954e-08	3.1784e-07
CL7255.Contig2_All	33	6	7.36195	1.4464	-2.3476	8.943e-06	9.7562e-05
CL7257.Contig1_All	235	95	76.7294	31.0764	-1.304	7.6285e-15	2.1248e-13
CL7272.Contig1_All	159	51	7.71415	2.5186	-1.6149	3.4993e-14	9.3377e-13
CL7284.Contig1_All	323	120	68.5846	25.4856	-1.4282	1.5887e-22	6.5528e-21
CL7305.Contig2_All	142	398	6.56515	18.1275	1.4653	1.6034e-29	8.6722e-28
CL7306.Contig1_All	1019	385	112.902	42.5696	-1.4072	7.8986e-66	9.7415e-64
CL7307.Contig2_All	231	97	32.7049	13.6913	-1.2562	9.1754e-14	2.3743e-12
CL7318.Contig3_All	1	18	0.13655	1.6117	3.5611	3.8378e-05	0.00037221
CL7327.Contig2_All	171	365	5.69585	12.2706	1.1072	1.5942e-17	5.2046e-16
CL7339.Contig2_All	65	27	3.0769	1.2733	-1.2729	7.1092e-05	0.00065136
CL734.Contig2_All	65	23	7.519	2.72655	-1.4635	6.3108e-06	7.0864e-05
CL7358.Contig2_All	49	12	8.8666	2.1729	-2.0288	1.3299e-06	1.6692e-05
CL7376.Contig3_All	111	40	4.5049	1.6405	-1.4574	5.193e-09	8.874e-08
CL740.Contig2_All	38	10	1.97235	0.52195	-1.9179	4.1237e-05	0.0003974
CL7403.Contig1_All	178	63	22.4663	7.8592	-1.5153	6.1125e-14	1.6018e-12
CL7403.Contig2_All	69	2	8.2157	0.24655	-5.0584	1.3072e-18	4.5278e-17
CL7407.Contig1_All	161	64	6.8359	2.76475	-1.306	6.9755e-11	1.4275e-09
CL7416.Contig1_All	81	27	2.64335	0.88105	-1.5851	1.4382e-07	2.0644e-06
CL7416.Contig2_All	735	260	20.3822	7.21495	-1.4982	9.1481e-53	8.9992e-51
CL7419.Contig1_All	154	77	10.0407	4.9868	-1.0097	4.0599e-07	5.4827e-06
CL742.Contig1_All	22	0	2.20545	0	-11.1069	2.517e-07	3.5041e-06
CL7437.Contig1_All	61	18	3.54825	1.04325	-1.766	9.0476e-07	1.1655e-05
CL745.Contig2_All	6	44	0.3767	2.77575	2.8814	1.6699e-08	2.6753e-07
CL745.Contig3_All	4	29	0.14555	1.067	2.874	5.7937e-06	6.5572e-05
CL7454.Contig3_All	133	387	5.07445	14.6127	1.5259	3.2968e-30	1.8202e-28
CL7463.Contig1_All	161	62	15.7893	6.2188	-1.3442	2.1799e-11	4.672e-10
CL7469.Contig2_All	61	10	8.47615	1.40265	-2.5953	3.0421e-10	5.8902e-09
CL7469.Contig3_All	3096	829	79.4544	21.2864	-1.9002	1.0673e-302	8.0176e-300
CL7496.Contig1_All	234	92	6.67555	2.64025	-1.3382	2.0029e-15	5.8094e-14
CL7496.Contig2_All	801	138	22.8108	3.9167	-2.542	8.8841e-114	2.1176e-111
CL7501.Contig1_All	17	0	2.6546	0	-11.3743	7.9601e-06	8.8027e-05
CL7543.Contig1_All	47	228	3.65245	17.761	2.2818	4.2905e-30	2.3601e-28
CL7543.Contig2_All	234	895	11.6846	43.9875	1.9125	2.3346e-92	4.2555e-90
CL7565.Contig2_All	205	30	11.0393	1.69125	-2.7065	2.7134e-33	1.6473e-31
CL7565.Contig3_All	390	160	20.5074	8.5015	-1.2704	4.4088e-23	1.8598e-21
CL7582.Contig1_All	149	44	12.2338	3.56785	-1.7777	1.2591e-14	3.4553e-13
CL7582.Contig2_All	74	21	5.39915	1.5791	-1.7736	3.0793e-08	4.7918e-07
CL7585.Contig2_All	19	51	1.10985	2.885	1.3782	0.00010359	0.00092197
CL7586.Contig2_All	194	71	21.0603	7.8106	-1.431	2.0526e-14	5.565e-13
CL759.Contig2_All	110	46	11.4035	4.7511	-1.2631	2.5902e-07	3.5918e-06
CL7590.Contig1_All	27	3	6.01795	0.79035	-2.9287	4.9338e-06	5.6432e-05
CL7591.Contig1_All	231	108	23.5431	10.9699	-1.1018	2.052e-11	4.4143e-10
CL7591.Contig2_All	35	2	8.13545	0.4528	-4.1673	5.8507e-09	9.9272e-08
CL7599.Contig2_All	94	24	12.4317	3.1921	-1.9614	4.1089e-11	8.5933e-10
CL7600.Contig2_All	103	48	11.119	5.19735	-1.0972	7.4347e-06	8.2672e-05
CL7601.Contig2_All	50	120	2.0299	4.91005	1.2743	4.7502e-08	7.2509e-07
CL7615.Contig3_All	185	488	6.1406	16.4208	1.4191	7.1233e-33	4.2585e-31
CL7616.Contig1_All	235	116	9.55585	4.7603	-1.0053	2.0131e-10	3.9575e-09
CL7616.Contig2_All	92	43	3.43475	1.59615	-1.1056	2.4486e-05	0.00024655
CL7642.Contig1_All	653	250	82.2431	31.4235	-1.3881	5.8549e-42	4.4843e-40
CL7643.Contig1_All	210	32	23.8831	3.63425	-2.7163	2.4924e-33	1.5156e-31
CL7650.Contig2_All	42	176	3.0652	12.7577	2.0573	4.7431e-21	1.84e-19
CL7675.Contig12_All	27	79	3.7047	10.6646	1.5254	2.5327e-07	3.5161e-06
CL7685.Contig2_All	38	86	1.57185	3.4871	1.1496	1.2304e-05	0.00013093
CL7713.Contig2_All	129	3758	4.6502	139.045	4.9021	0	0
CL7717.Contig1_All	58	22	3.7383	1.4551	-1.3613	5.2169e-05	0.00049235
CL7744.Contig1_All	47	11	7.34595	1.72575	-2.0897	1.3564e-06	1.7014e-05
CL7761.Contig2_All	30	86	3.68475	10.4996	1.5107	1.1183e-07	1.6353e-06
CL7764.Contig1_All	82	18	7.38675	1.66895	-2.146	4.3512e-11	9.0794e-10
CL7780.Contig1_All	4	44	0.63695	7.10095	3.4788	7.4627e-10	1.392e-08
CL7788.Contig1_All	3535	1419	516.55	206.6	-1.3221	8.3598e-203	3.8857e-200
CL7788.Contig2_All	135	47	18.7967	6.57805	-1.5147	3.8994e-11	8.178e-10
CL7791.Contig1_All	41	10	12.6783	3.19915	-1.9866	9.7857e-06	0.00010596
CL7791.Contig2_All	229	25	20.2109	2.259	-3.1614	1.7483e-42	1.3586e-40
CL7793.Contig2_All	194	97	5.5761	2.7845	-1.0018	1.2761e-08	2.0775e-07
CL780.Contig3_All	94	3	22.3398	0.706	-4.9838	1.2305e-24	5.5597e-23
CL7801.Contig2_All	25	0	7.047	0	-12.7828	3.1686e-08	4.9278e-07
CL7809.Contig1_All	103	50	9.6101	4.7286	-1.0231	1.8399e-05	0.00018978
CL7814.Contig2_All	66	148	5.04495	11.142	1.1431	1.2271e-08	2.0031e-07
CL782.Contig2_All	257	110	12.5677	5.34485	-1.2335	1.1214e-14	3.0877e-13
CL782.Contig5_All	249	99	9.9635	3.9187	-1.3463	4.7958e-16	1.4445e-14
CL7823.Contig2_All	174	422	11.7173	28.0801	1.2609	3.7232e-25	1.7177e-23
CL7829.Contig1_All	0	37	0.1866	13.5292	6.18	6.6512e-12	1.4881e-10
CL783.Contig1_All	313	116	34.6392	12.8084	-1.4353	5.9497e-22	2.3905e-20
CL7834.Contig2_All	34	9	1.999	0.57285	-1.803	0.0001129	0.00099613
CL7836.Contig1_All	9	35	2.6436	10.4098	1.9774	6.1596e-05	0.00057447
CL7836.Contig2_All	55	159	1.4676	4.18865	1.513	3.4577e-13	8.5658e-12
CL7841.Contig1_All	168	64	15.1662	5.7875	-1.3898	5.2964e-12	1.1983e-10
CL7841.Contig2_All	47	98	4.40875	9.15295	1.0539	1.7749e-05	0.00018341
CL7861.Contig2_All	77	25	5.49665	1.79955	-1.6109	1.8277e-07	2.5929e-06
CL7875.Contig1_All	786	2055	46.8546	123.629	1.3998	5.2682e-131	1.4784e-128
CL7889.Contig1_All	391	143	29.1243	10.6087	-1.457	1.5115e-27	7.6055e-26
CL7905.Contig1_All	64	6	11.1957	1.03805	-3.431	1.5315e-13	3.906e-12
CL7905.Contig2_All	20	1	7.3977	0.36785	-4.3299	1.1499e-05	0.00012317
CL7906.Contig1_All	26	101	1.16705	4.56275	1.967	6.4892e-12	1.4549e-10
CL7906.Contig2_All	142	56	6.82705	2.6821	-1.3479	7.1462e-10	1.3346e-08
CL791.Contig1_All	437	2888	17.2017	112.452	2.7087	0	0
CL7911.Contig3_All	59	14	5.6675	1.3264	-2.0952	6.943e-08	1.0389e-06
CL7928.Contig1_All	283	111	24.1153	9.475	-1.3478	2.0729e-18	7.1205e-17
CL794.Contig1_All	877	374	30.2234	12.9717	-1.2203	1.3113e-46	1.1248e-44
CL7951.Contig1_All	1092	354	215.419	70.012	-1.6215	4.6014e-87	7.795e-85
CL7951.Contig2_All	18	0	6.21405	0	-12.6013	3.9894e-06	4.6329e-05
CL7961.Contig2_All	112	236	4.66505	9.9301	1.0899	1.4504e-11	3.1549e-10
CL7965.Contig1_All	890	354	87.7908	34.9164	-1.3302	3.0504e-53	3.0491e-51
CL7965.Contig2_All	31	1	6.57095	0.3091	-4.41	8.5175e-09	1.4101e-07
CL7979.Contig1_All	0	147	0	6.03975	12.5603	3.9511e-45	3.2758e-43
CL7979.Contig2_All	0	48	0	4.67555	12.1909	3.1643e-15	9.072e-14
CL8008.Contig1_All	253	536	12.12	26.1013	1.1067	1.231e-24	5.5584e-23
CL8019.Contig1_All	0	22	0.1522	6.5216	5.4212	2.2581e-07	3.1703e-06
CL8019.Contig2_All	1041	183	38.636	6.7712	-2.5125	2.1229e-145	6.6896e-143
CL8023.Contig2_All	117	54	8.1356	3.78165	-1.1052	1.3852e-06	1.7348e-05
CL8027.Contig2_All	83	232	2.3713	6.64125	1.4858	8.6952e-18	2.8868e-16
CL8031.Contig1_All	236	782	16.6953	55.5331	1.7339	1.3247e-69	1.7624e-67
CL8040.Contig1_All	1680	334	67.7922	13.2626	-2.3538	3.8206e-214	1.9732e-211
CL8040.Contig2_All	2766	345	72.46	8.7859	-3.0439	0	0
CL8042.Contig1_All	54	19	10.7907	3.8389	-1.491	3.6836e-05	0.00035881
CL8045.Contig1_All	2011	4564	115.74	264.692	1.1934	6.151e-226	3.4137e-223
CL8051.Contig1_All	92	10	3.67435	0.41105	-3.1601	6.3251e-18	2.1151e-16
CL8051.Contig2_All	1020	143	36.7323	5.0995	-2.8486	5.7369e-163	2.0611e-160
CL8060.Contig1_All	80	24	9.86845	2.96635	-1.7341	2.3809e-08	3.7538e-07
CL8069.Contig1_All	480	90	9.42325	1.7953	-2.392	4.0655e-65	4.9729e-63
CL8069.Contig2_All	99	36	2.0314	0.73875	-1.4593	4.3358e-08	6.6444e-07
CL8098.Contig2_All	92	33	3.29635	1.17495	-1.4883	9.7697e-08	1.4393e-06
CL8107.Contig1_All	0	20	0	3.6375	11.8287	9.0751e-07	1.1687e-05
CL8117.Contig1_All	26	3	2.28445	0.256	-3.1576	8.9255e-06	9.7486e-05
CL8119.Contig1_All	26	73	2.54905	7.2153	1.5011	1.4849e-06	1.8532e-05
CL814.Contig8_All	82	247	4.69465	14.1428	1.591	1.0468e-20	4.0087e-19
CL8146.Contig2_All	165	55	6.5	2.18185	-1.5749	5.0573e-14	1.3332e-12
CL8148.Contig4_All	729	186	37.8329	9.77065	-1.9531	3.1498e-76	4.6111e-74
CL8158.Contig2_All	506	195	36.611	14.1905	-1.3674	1.4673e-32	8.723e-31
CL816.Contig2_All	123	52	16.2	6.8739	-1.2368	6.8347e-08	1.0235e-06
CL816.Contig3_All	57	2	11.0319	0.383	-4.8482	3.625e-15	1.0325e-13
CL8180.Contig2_All	311	127	5.5836	2.3002	-1.2794	7.39e-19	2.5948e-17
CL8181.Contig1_All	26	106	2.0632	8.3372	2.0147	5.9699e-13	1.4509e-11
CL819.Contig8_All	203	60	12.2689	3.63405	-1.7554	2.2031e-19	7.9304e-18
CL8193.Contig1_All	48	7	4.66345	0.749	-2.6384	8.2367e-09	1.3661e-07
CL8195.Contig1_All	20	1	6.6797	0.34515	-4.2745	1.1499e-05	0.00012315
CL8203.Contig2_All	275	126	29.4733	13.509	-1.1255	7.8594e-14	2.0415e-12
CL8203.Contig3_All	55	6	6.76685	0.792	-3.0949	3.3461e-11	7.0474e-10
CL8224.Contig2_All	80	30	10.6119	4.0637	-1.3848	1.553e-06	1.9295e-05
CL8226.Contig1_All	50	10	12.329	2.607	-2.2416	1.0612e-07	1.5593e-06
CL8226.Contig2_All	31	0	7.38215	0	-12.8498	5.0214e-10	9.5289e-09
CL8233.Contig1_All	53	5	6.92125	0.70815	-3.2889	2.1411e-11	4.5981e-10
CL8245.Contig2_All	105	52	5.70645	2.84015	-1.0066	2.3793e-05	0.0002399
CL8247.Contig1_All	276	136	16.7103	8.2415	-1.0198	4.8857e-12	1.1088e-10
CL8252.Contig1_All	241	1	14.8345	0.08895	-7.3817	6.0933e-71	8.2541e-69
CL826.Contig13_All	26	93	1.021	3.66485	1.8438	2.6687e-10	5.2024e-09
CL826.Contig19_All	165	324	31.4696	62.9851	1.0011	2.8998e-13	7.2197e-12
CL826.Contig4_All	117	398	10.7509	36.8165	1.7759	2.5833e-37	1.7855e-35
CL826.Contig5_All	135	294	6.0351	13.4433	1.1554	5.8806e-15	1.6522e-13
CL8268.Contig2_All	0	17	0	3.89145	11.9261	7.3117e-06	8.1402e-05
CL827.Contig1_All	281	68	15.3735	3.70905	-2.0513	7.1224e-32	4.1285e-30
CL8272.Contig1_All	122	2	7.32645	0.1223	-5.9046	4.9259e-34	3.0604e-32
CL8272.Contig2_All	101	24	5.9933	1.4481	-2.0492	1.4602e-12	3.4409e-11
CL8283.Contig1_All	115	48	9.76945	4.08325	-1.2586	1.3151e-07	1.8987e-06
CL8290.Contig1_All	137	45	14.7385	4.8822	-1.594	4.3762e-12	9.971e-11
CL8298.Contig2_All	345	126	20.7954	7.57625	-1.4567	1.5376e-24	6.905e-23
CL8299.Contig2_All	88	32	6.61745	2.38975	-1.4694	2.4647e-07	3.4364e-06
CL831.Contig1_All	418	205	32.7452	16.1655	-1.0184	1.1916e-17	3.9229e-16
CL8314.Contig2_All	494	1058	97.7971	209.626	1.1	4.4738e-48	3.9609e-46
CL8328.Contig1_All	55	114	9.60335	19.9988	1.0583	4.2087e-06	4.858e-05
CL8340.Contig2_All	52	154	2.74525	8.13335	1.5669	3.4018e-13	8.4358e-12
CL8348.Contig1_All	207	37	11.3436	2.07135	-2.4532	6.6755e-30	3.6611e-28
CL8354.Contig2_All	757	2191	13.7896	40.0585	1.5385	9.3412e-162	3.3239e-159
CL8377.Contig2_All	79	199	3.9095	9.8451	1.3324	2.1415e-13	5.3987e-12
CL8395.Contig1_All	4	24	0.12445	0.7643	2.6186	9.8617e-05	0.0008815
CL8395.Contig2_All	112	668	2.6325	15.6602	2.5726	5.6387e-98	1.1064e-95
CL8395.Contig5_All	63	157	1.429	3.5527	1.3139	1.0656e-10	2.1459e-09
CL8401.Contig2_All	720	264	37.836	13.99	-1.4354	3.7104e-49	3.3816e-47
CL8402.Contig2_All	234	93	15.6427	6.21785	-1.331	3.5479e-15	1.0125e-13
CL8412.Contig1_All	86	26	10.9121	3.3209	-1.7163	8.232e-09	1.3656e-07
CL8418.Contig2_All	47	2	3.8053	0.1684	-4.498	2.5267e-12	5.8447e-11
CL8423.Contig4_All	86	34	2.406	0.93975	-1.3563	1.7854e-06	2.1965e-05
CL8439.Contig2_All	125	356	4.41965	12.9093	1.5464	3.8022e-27	1.8927e-25
CL8442.Contig2_All	210	603	6.5524	18.9644	1.5332	2.4067e-45	2.0088e-43
CL8446.Contig2_All	42	6	2.21385	0.35655	-2.6344	6.2539e-08	9.4207e-07
CL8448.Contig2_All	770	304	78.1965	30.6079	-1.3532	7.4493e-47	6.4046e-45
CL8449.Contig1_All	1695	3950	106.631	247.996	1.2177	9.3076e-206	4.4948e-203
CL8449.Contig2_All	50	114	4.04265	9.08425	1.1681	3.8578e-07	5.2354e-06
CL8453.Contig2_All	2	23	0.22385	2.07295	3.2111	9.9552e-06	0.00010767
CL8464.Contig2_All	467	126	17.2569	4.6917	-1.879	7.6675e-47	6.5846e-45
CL8476.Contig1_All	862	309	97.227	34.8055	-1.482	1.923e-60	2.1834e-58
CL8476.Contig2_All	17	0	6.42335	0.1762	-5.188	7.9601e-06	8.8014e-05
CL8482.Contig1_All	80	36	4.2865	1.95685	-1.1313	4.3127e-05	0.0004132
CL8497.Contig1_All	54	122	2.99315	6.782	1.18	1.9276e-07	2.7244e-06
CL8499.Contig1_All	192	415	14.5215	32.0039	1.1401	3.3617e-20	1.2513e-18
CL8513.Contig2_All	308	70	28.436	6.53605	-2.1212	1.0931e-36	7.424e-35
CL8525.Contig1_All	86	33	7.4759	2.90165	-1.3654	9.8831e-07	1.2657e-05
CL8545.Contig1_All	755	373	57.764	28.7388	-1.0072	4.0559e-30	2.236e-28
CL8546.Contig1_All	73	20	9.22815	2.49075	-1.8895	2.0999e-08	3.3334e-07
CL8547.Contig1_All	87	25	16.6731	4.86085	-1.7782	2.396e-09	4.2476e-08
CL8563.Contig2_All	290	98	5.40475	1.8293	-1.5629	3.9823e-23	1.6837e-21
CL8564.Contig1_All	447	133	37.6111	11.4815	-1.7118	1.6371e-40	1.22e-38
CL8567.Contig2_All	224	68	2.70565	0.83625	-1.694	1.2491e-20	4.7711e-19
CL8567.Contig8_All	659	207	8.6649	2.7427	-1.6596	2.48e-55	2.5687e-53
CL857.Contig1_All	1093	2471	19.9676	45.4854	1.1877	2.446e-122	6.1872e-120
CL8579.Contig1_All	201	61	29.9826	9.1297	-1.7155	1.1375e-18	3.9547e-17
CL8580.Contig2_All	121	51	7.4419	3.1183	-1.2549	8.0531e-08	1.1964e-06
CL8583.Contig1_All	132	18	8.29835	1.1244	-2.8837	9.6083e-23	3.9919e-21
CL859.Contig1_All	388	3293	71.644	609.066	3.0877	0	0
CL859.Contig2_All	2929	14790	225.596	1135.14	2.3311	0	0
CL8623.Contig3_All	643	160	39.6196	9.8864	-2.0027	4.8205e-69	6.3227e-67
CL8623.Contig4_All	262	61	7.2069	1.653	-2.1243	8.0153e-31	4.5022e-29
CL863.Contig1_All	128	63	8.56325	4.2772	-1.0015	2.5611e-06	3.0573e-05
CL8630.Contig2_All	71	14	7.5509	1.50785	-2.3242	1.6584e-10	3.2836e-09
CL8632.Contig4_All	16	66	3.0201	12.1922	2.0133	1.2294e-08	2.0059e-07
CL8639.Contig2_All	217	106	12.6688	6.2763	-1.0133	6.1724e-10	1.1586e-08
CL869.Contig1_All	374	1381	18.7327	69.4044	1.8895	1.2835e-136	3.773e-134
CL8709.Contig1_All	141	322	9.75105	22.7491	1.2222	1.0883e-17	3.5908e-16
CL871.Contig1_All	254	112	17.1319	7.4795	-1.1957	8.4067e-14	2.1792e-12
CL8711.Contig3_All	51	15	6.8638	2.0393	-1.7509	7.0593e-06	7.8733e-05
CL8722.Contig2_All	847	359	26.3502	11.2092	-1.2331	1.4416e-45	1.21e-43
CL8726.Contig1_All	37	96	2.6151	6.82665	1.3843	1.8979e-07	2.6875e-06
CL8729.Contig1_All	94	46	6.9538	3.39045	-1.0363	5.0605e-05	0.00047911
CL8760.Contig4_All	29	69	1.39205	3.3344	1.2602	4.168e-05	0.00040146
CL877.Contig3_All	156	77	26.8961	13.203	-1.0265	2.2441e-07	3.1513e-06
CL877.Contig4_All	733	1618	33.3019	73.1	1.1343	4.0271e-77	5.9659e-75
CL8770.Contig1_All	190	31	27.4795	4.63385	-2.5681	3.8005e-29	2.0348e-27
CL8779.Contig1_All	40	111	1.75535	4.92325	1.4879	3.6787e-09	6.3951e-08
CL8779.Contig3_All	21	198	2.96015	28.8221	3.2834	9.8589e-38	6.8845e-36
CL8783.Contig2_All	92	32	2.3995	0.8577	-1.4842	5.05e-08	7.6896e-07
CL8787.Contig5_All	89	267	14.4965	44.2148	1.6088	3.7682e-22	1.5305e-20
CL8790.Contig1_All	214	51	19.4491	4.67915	-2.0554	5.7837e-25	2.6469e-23
CL889.Contig6_All	59	11	4.4272	0.87585	-2.3376	2.9585e-09	5.1989e-08
CL889.Contig7_All	77	22	4.04575	1.17315	-1.786	1.8179e-08	2.9024e-07
CL889.Contig8_All	2533	879	47.3011	16.3619	-1.5315	3.4603e-182	1.4218e-179
CL897.Contig2_All	174	738	14.3099	60.9572	2.0908	4.4494e-84	7.3046e-82
CL911.Contig2_All	262	122	13.2417	6.179	-1.0996	7.4844e-13	1.8054e-11
CL914.Contig2_All	784	2497	61.187	195.573	1.6764	3.736e-208	1.8279e-205
CL918.Contig4_All	145	35	6.96105	1.7025	-2.0317	3.3252e-17	1.0622e-15
CL933.Contig4_All	145	49	6.7291	2.29055	-1.5547	2.711e-12	6.2593e-11
CL934.Contig7_All	94	45	4.8285	2.3438	-1.0427	3.2491e-05	0.00031928
CL936.Contig4_All	44	208	1.69175	7.80565	2.206	4.5562e-27	2.2604e-25
CL937.Contig4_All	475	223	22.7677	10.8996	-1.0627	9.9884e-22	3.9809e-20
CL94.Contig1_All	2684	1262	141.148	66.7522	-1.0803	1.6383e-114	3.9429e-112
CL947.Contig5_All	51	157	2.60565	7.97115	1.6131	4.8336e-14	1.2765e-12
CL950.Contig3_All	434	154	176.207	63.5824	-1.4706	1.0483e-31	6.0575e-30
CL955.Contig3_All	65	15	4.8508	1.08475	-2.1609	9.7392e-09	1.6035e-07
CL955.Contig4_All	26	4	1.4968	0.2512	-2.575	3.587e-05	0.00035022
CL955.Contig6_All	291	128	9.0065	3.91615	-1.2015	1.1484e-15	3.3863e-14
CL959.Contig1_All	2	48	0.35015	8.4833	4.5986	1.0545e-12	2.5104e-11
CL959.Contig2_All	5	100	0.3395	6.7141	4.3057	2.0922e-24	9.3059e-23
CL959.Contig3_All	19	167	0.83475	7.36375	3.141	3.7636e-31	2.1366e-29
CL975.Contig1_All	72	12	3.617	0.6008	-2.5898	9.3494e-12	2.0669e-10
CL975.Contig4_All	54	6	2.67105	0.295	-3.1786	6.0425e-11	1.2455e-09
CL979.Contig3_All	50	18	1.0262	0.37355	-1.4579	9.4985e-05	0.00085118
CL99.Contig1_All	76	11	5.776	0.81435	-2.8263	2.8077e-13	6.9953e-12
CL997.Contig1_All	414	101	68.8198	16.7156	-2.0416	7.2136e-46	6.1381e-44
CL997.Contig2_All	14	0	3.39355	0	-11.7286	6.3232e-05	0.000587
Unigene10081_All	3	99	0.3105	10.3472	5.0585	2.857e-26	1.3761e-24
Unigene1009_All	57	11	4.1683	0.84655	-2.2998	8.4492e-09	1.3998e-07
Unigene10098_All	15	0	3.7118	0.11935	-4.9588	3.1691e-05	0.00031328
Unigene10108_All	87	8	11.2073	0.99785	-3.4895	4.4374e-18	1.4932e-16
Unigene10128_All	2	20	0.3377	3.45165	3.3535	6.3115e-05	0.00058643
Unigene10186_All	8	45	1.3949	7.47845	2.4226	1.2643e-07	1.8306e-06
Unigene10195_All	25	3	5.96655	0.7196	-3.0516	1.6094e-05	0.00016747
Unigene10228_All	17	1	2.942	0.2627	-3.4853	7.9432e-05	0.00072154
Unigene10244_All	14	0	5.2251	0	-12.3512	6.3232e-05	0.00058693
Unigene10268_All	105	15	28.1178	4.17955	-2.7501	5.8478e-18	1.959e-16
Unigene10276_All	14	0	2.79195	0	-11.4471	6.3232e-05	0.00058686
Unigene10294_All	75	0	18.5999	0	-14.183	3.1663e-23	1.3448e-21
Unigene10301_All	42	9	8.32375	1.85115	-2.1688	2.2102e-06	2.6614e-05
Unigene10302_All	19	0	5.0087	0	-12.2902	1.9994e-06	2.436e-05
Unigene10318_All	35	3	4.92035	0.5012	-3.2953	3.9023e-08	6.0172e-07
Unigene10319_All	6	39	1.16245	6.96545	2.583	2.861e-07	3.9475e-06
Unigene10332_All	34	1	5.57755	0.16895	-5.045	1.1668e-09	2.1337e-08
Unigene10333_All	17	0	4.5072	0	-12.138	7.9601e-06	8.8001e-05
Unigene10334_All	76	0	7.76045	0	-12.9219	1.5869e-23	6.802e-22
Unigene10335_All	147	2	23.2568	0.30385	-6.2581	2.2392e-41	1.6941e-39
Unigene10338_All	25	4	3.2064	0.52635	-2.6069	6.2687e-05	0.00058289
Unigene10345_All	19	0	3.7742	0	-11.882	1.9994e-06	2.4356e-05
Unigene10347_All	53	10	15.0334	2.79825	-2.4256	2.2168e-08	3.5076e-07
Unigene10351_All	35	3	5.98545	0.52535	-3.5101	3.9023e-08	6.0159e-07
Unigene10354_All	51	0	7.9447	0	-12.9558	5.02e-16	1.5096e-14
Unigene10359_All	63	5	4.7817	0.42355	-3.4969	4.7355e-14	1.2524e-12
Unigene10360_All	25	3	6.1147	0.8508	-2.8454	1.6094e-05	0.00016744
Unigene10368_All	23	3	3.8279	0.59885	-2.6763	5.1761e-05	0.00048913
Unigene10369_All	4	27	0.6172	4.159	2.7524	1.8224e-05	0.00018811
Unigene10372_All	32	2	4.76455	0.30455	-3.9676	3.9524e-08	6.0882e-07
Unigene10377_All	99	6	22.2296	1.4437	-3.9446	5.5776e-23	2.3448e-21
Unigene10381_All	22	1	4.82145	0.2131	-4.4999	3.1394e-06	3.703e-05
Unigene10382_All	69	0	16.8041	0	-14.0365	1.998e-21	7.8659e-20
Unigene10386_All	39	6	8.31405	1.3682	-2.6033	3.3641e-07	4.6007e-06
Unigene10387_All	20	2	3.9983	0.4984	-3.004	6.9096e-05	0.00063588
Unigene1039_All	3405	1243	440.167	160.773	-1.453	4.4144e-227	2.4684e-224
Unigene10398_All	38	3	8.32225	0.63725	-3.707	6.1325e-09	1.036e-07
Unigene1040_All	34	85	5.1385	12.7594	1.3121	2.0062e-06	2.4339e-05
Unigene10403_All	42	6	9.39485	1.4983	-2.6485	6.2539e-08	9.4187e-07
Unigene10412_All	48	3	12.5129	0.8054	-3.9576	1.1624e-11	2.5508e-10
Unigene10414_All	34	0	8.2013	0	-13.0016	6.3214e-11	1.3005e-09
Unigene10415_All	4	28	0.8093	5.86265	2.8568	1.0295e-05	0.00011115
Unigene10420_All	4	68	0.3635	5.35205	3.8801	2.0939e-16	6.4031e-15
Unigene10422_All	36	2	7.19555	0.50315	-3.838	3.0863e-09	5.4134e-08
Unigene10425_All	53	12	8.8595	1.99415	-2.1515	1.873e-07	2.6538e-06
Unigene10432_All	5	26	0.7049	3.6765	2.3828	0.00010724	0.00095153
Unigene10436_All	25	4	5.9542	0.95555	-2.6395	6.2687e-05	0.00058282
Unigene10441_All	40	4	8.05215	0.7692	-3.3879	1.019e-08	1.6744e-07
Unigene10444_All	49	5	8.08615	0.804	-3.3302	2.3759e-10	4.6487e-09
Unigene10445_All	49	2	9.11255	0.36885	-4.6267	6.8588e-13	1.6583e-11
Unigene10448_All	26	3	5.595	0.66705	-3.0683	8.9255e-06	9.7471e-05
Unigene10451_All	15	0	3.2618	0.10615	-4.9415	3.1691e-05	0.00031324
Unigene10495_All	32	4	7.75655	1.06965	-2.8583	1.1618e-06	1.4681e-05
Unigene10531_All	32	3	4.31825	0.4766	-3.1796	2.4396e-07	3.4085e-06
Unigene10559_All	51	1	8.1961	0.16895	-5.6003	1.3523e-14	3.7002e-13
Unigene10560_All	42	13	5.13685	1.6364	-1.6504	7.8841e-05	0.00071688
Unigene10573_All	25	0	5.71015	0	-12.4793	3.1686e-08	4.9267e-07
Unigene10582_All	16	0	4.9249	0	-12.2659	1.5883e-05	0.00016576
Unigene10583_All	16	0	3.50695	0	-11.776	1.5883e-05	0.00016573
Unigene10598_All	41	1	6.0786	0.1523	-5.3188	1.1021e-11	2.4227e-10
Unigene10599_All	4	32	0.75235	5.5428	2.8811	1.012e-06	1.2911e-05
Unigene10603_All	41	0	5.24895	0	-12.3578	5.0207e-13	1.2307e-11
Unigene10618_All	2	20	0.60785	6.23085	3.3576	6.3115e-05	0.00058636
Unigene10623_All	101	0	10.2374	0	-13.3216	5.0164e-31	2.837e-29
Unigene1069_All	789	112	27.5214	3.9315	-2.8074	1.2461e-125	3.3096e-123
Unigene10770_All	554	182	120.32	40.1575	-1.5831	2.7288e-44	2.2107e-42
Unigene10772_All	1129	381	24.2203	8.26385	-1.5513	2.0921e-85	3.4807e-83
Unigene10773_All	294	99	53.7964	18.4147	-1.5467	1.5765e-23	6.7613e-22
Unigene10774_All	1533	409	92.8285	25.0935	-1.8873	1.9212e-151	6.3785e-149
Unigene10775_All	211	48	26.5491	6.1894	-2.1008	1.3356e-25	6.2668e-24
Unigene10807_All	57	118	2.0387	4.17825	1.0352	2.9401e-06	3.4817e-05
Unigene1084_All	36	9	5.2394	1.2917	-2.0201	4.3383e-05	0.00041545
Unigene10889_All	83	29	4.02655	1.42765	-1.4959	2.5108e-07	3.4967e-06
Unigene10921_All	147	72	11.1662	5.507	-1.0198	3.958e-07	5.3529e-06
Unigene10932_All	148	68	13.951	6.384	-1.1278	4.7904e-08	7.3078e-07
Unigene10953_All	107	30	7.1863	2.00835	-1.8392	1.866e-11	4.0259e-10
Unigene10962_All	115	48	8.60935	3.6448	-1.2401	1.3151e-07	1.8983e-06
Unigene1099_All	78	173	9.17	20.4282	1.1556	1.0999e-09	2.0173e-08
Unigene11008_All	4	24	0.64085	3.8355	2.5814	9.8617e-05	0.00088139
Unigene11018_All	229	486	16.0133	33.8744	1.0809	1.4548e-22	6.0071e-21
Unigene11120_All	32	87	0.9484	2.6426	1.4784	2.7794e-07	3.8407e-06
Unigene11158_All	147	309	3.15995	6.7543	1.0959	1.2609e-14	3.459e-13
Unigene1116_All	45	100	4.5023	9.94425	1.1432	3.5847e-06	4.1903e-05
Unigene11217_All	154	56	7.7019	2.8625	-1.4279	7.8119e-12	1.7384e-10
Unigene11234_All	20	83	0.70295	3.10385	2.1426	1.4061e-10	2.8012e-09
Unigene11244_All	36	1	2.25015	0.0646	-5.1223	3.0893e-10	5.9737e-09
Unigene11290_All	526	241	14.786	6.79335	-1.122	4.5233e-25	2.0778e-23
Unigene11291_All	177	67	9.2421	3.43755	-1.4268	1.1079e-12	2.6325e-11
Unigene11303_All	338	1808	18.2267	98.1651	2.4292	8.0411e-244	4.7841e-241
Unigene11306_All	330	709	15.6038	33.8772	1.1184	5.5328e-33	3.3156e-31
Unigene11309_All	323	90	15.5656	4.26445	-1.8679	7.4297e-32	4.2999e-30
Unigene11329_All	121	57	3.9124	1.8354	-1.092	1.5595e-06	1.9362e-05
Unigene11354_All	48	14	4.3573	1.28245	-1.7645	1.2099e-05	0.00012893
Unigene11385_All	33	195	3.27425	20.1306	2.6202	1.4452e-29	7.828e-28
Unigene1140_All	352	174	19.6908	9.7424	-1.0152	7.4979e-15	2.0892e-13
Unigene11420_All	850	142	50.7938	8.42865	-2.5913	5.2093e-123	1.3268e-120
Unigene11430_All	387	943	22.0985	53.7418	1.2821	1.3461e-54	1.3752e-52
Unigene11456_All	276	60	18.626	4.148	-2.1668	3.0939e-34	1.94e-32
Unigene1148_All	176	81	22.208	10.3076	-1.1074	2.7599e-09	4.8649e-08
Unigene1149_All	51	106	4.98415	10.1915	1.0319	8.6351e-06	9.455e-05
Unigene11508_All	126	53	11.5303	4.83205	-1.2547	4.0977e-08	6.2977e-07
Unigene11513_All	146	57	11.6855	4.562	-1.357	2.944e-10	5.7091e-09
Unigene11522_All	261	797	13.3176	40.9667	1.6211	2.5474e-64	3.0704e-62
Unigene11526_All	183	67	16.9918	6.27885	-1.4363	1.1354e-13	2.9217e-12
Unigene11572_All	1653	570	41.1277	14.1659	-1.5377	1.2923e-120	3.2144e-118
Unigene11581_All	4639	1098	179.638	41.9943	-2.0968	0	0
Unigene11587_All	39	142	2.40915	8.6974	1.8521	2.9276e-15	8.4063e-14
Unigene1160_All	472	168	27.0197	9.48905	-1.5097	3.4002e-34	2.1267e-32
Unigene11629_All	898	4252	91.3528	432.584	2.2435	0	0
Unigene11645_All	49	10	4.61005	0.97205	-2.2457	1.778e-07	2.5264e-06
Unigene11650_All	41	95	3.53715	8.222	1.2169	2.586e-06	3.0854e-05
Unigene11654_All	312	1	8.34235	0.02595	-8.3286	3.9384e-92	7.1438e-90
Unigene11665_All	1152	391	95.8307	32.4877	-1.5606	1.903e-86	3.2019e-84
Unigene11672_All	226	74	18.3529	5.9525	-1.6244	4.4836e-19	1.5939e-17
Unigene11701_All	36	7	1.67765	0.35835	-2.227	5.6933e-06	6.4514e-05
Unigene11708_All	958	267	115.312	31.7535	-1.8606	3.764e-91	6.6649e-89
Unigene11714_All	118	53	22.5221	10.2694	-1.133	6.1857e-07	8.129e-06
Unigene11725_All	101	20	6.19935	1.22885	-2.3348	2.3854e-14	6.4369e-13
Unigene11727_All	123	51	15.734	6.583	-1.2571	3.9956e-08	6.1484e-07
Unigene11762_All	24	60	0.83975	2.1279	1.3414	6.7577e-05	0.00062276
Unigene11781_All	455	189	32.1504	13.307	-1.2727	4.0338e-26	1.9367e-24
Unigene11793_All	749	330	53.2162	23.335	-1.1894	9.6033e-38	6.7123e-36
Unigene11795_All	91	31	8.2077	2.78805	-1.5577	3.8383e-08	5.9221e-07
Unigene11797_All	197	1190	14.4582	86.6527	2.5834	1.7039e-174	6.7403e-172
Unigene11806_All	280	135	18.7395	9.06665	-1.0474	9.6504e-13	2.3055e-11
Unigene11816_All	262	674	20.1829	51.9059	1.3628	4.2667e-43	3.3649e-41
Unigene11821_All	77	31	7.10685	2.91225	-1.2871	8.6629e-06	9.484e-05
Unigene11844_All	33	89	3.4261	9.3681	1.4512	2.3924e-07	3.3456e-06
Unigene11862_All	350	148	20.371	8.513	-1.2588	7.4698e-20	2.7555e-18
Unigene11881_All	116	46	6.42605	2.552	-1.3323	3.0144e-08	4.6938e-07
Unigene11888_All	104	46	15.2681	6.71645	-1.1847	2.0349e-06	2.4656e-05
Unigene11899_All	145	60	18.0453	7.46505	-1.2734	2.2874e-09	4.0648e-08
Unigene11903_All	169	418	20.1884	50.0303	1.3093	9.834e-26	4.6405e-24
Unigene11907_All	821	2347	31.1541	89.7828	1.527	3.2364e-170	1.2407e-167
Unigene11908_All	113	36	7.18725	2.31545	-1.6341	1.4726e-10	2.9259e-09
Unigene11954_All	188	32	21.0856	3.6119	-2.5454	3.8875e-28	1.9857e-26
Unigene11957_All	75	23	9.8481	2.97525	-1.7268	9.6871e-08	1.4283e-06
Unigene11958_All	401	137	29.5824	10.1025	-1.55	6.1642e-31	3.4756e-29
Unigene12022_All	241	97	28.5905	11.7721	-1.2802	2.7404e-15	7.8871e-14
Unigene12028_All	2025	5630	252.515	709.39	1.4902	0	0
Unigene12041_All	68	231	5.9439	20.4484	1.7825	2.778e-22	1.1345e-20
Unigene12049_All	209	530	24.9738	63.7462	1.3519	1.7004e-33	1.0374e-31
Unigene12091_All	125	40	28.0641	8.96405	-1.6465	1.77e-11	3.8276e-10
Unigene12103_All	1309	613	143.356	68.1022	-1.0738	2.8256e-57	3.0235e-55
Unigene12106_All	361	82	20.7835	4.71715	-2.1395	9.5959e-43	7.504e-41
Unigene12108_All	93	47	19.0896	9.51195	-1.005	0.00010469	0.00093098
Unigene12121_All	40	3	2.9892	0.22825	-3.7111	1.7706e-09	3.1867e-08
Unigene12150_All	5	47	0.2985	2.82565	3.2428	6.3902e-10	1.1968e-08
Unigene12209_All	95	210	9.5785	21.169	1.1441	2.1616e-11	4.6341e-10
Unigene12214_All	432	31	36.2916	2.61945	-3.7923	2.3376e-91	4.149e-89
Unigene12224_All	108	24	19.3757	4.3458	-2.1566	4.7531e-14	1.2561e-12
Unigene12229_All	545	105	21.0611	4.05255	-2.3777	2.5811e-72	3.5812e-70
Unigene12236_All	34	164	6.2835	30.1149	2.2608	5.6359e-22	2.2656e-20
Unigene12278_All	3189	8456	216.895	584.267	1.4296	0	0
Unigene12286_All	120	48	9.51285	3.8048	-1.3221	2.2045e-08	3.489e-07
Unigene12305_All	88	8	9.54855	0.912	-3.3882	2.4212e-18	8.2864e-17
Unigene12308_All	76	194	13.6534	35.0744	1.3612	2.3765e-13	5.9669e-12
Unigene1231_All	88	493	11.3862	63.4133	2.4775	6.3458e-70	8.4727e-68
Unigene12318_All	137	53	26.2083	10.1272	-1.3718	7.815e-10	1.4544e-08
Unigene12325_All	134	60	10.7109	4.7268	-1.1801	9.7434e-08	1.436e-06
Unigene12336_All	48	203	5.68505	23.5912	2.053	3.0881e-24	1.3605e-22
Unigene12353_All	160	64	16.7565	6.80265	-1.3006	1.0015e-10	2.0196e-09
Unigene12369_All	285	2420	74.2901	634.903	3.0953	0	0
Unigene12373_All	65	141	17.1215	36.9716	1.1106	7.6086e-08	1.133e-06
Unigene12393_All	51	9	2.3157	0.4382	-2.4018	1.9968e-08	3.1799e-07
Unigene12414_All	42	96	3.58165	8.12585	1.1819	3.0737e-06	3.6306e-05
Unigene12415_All	190	40	16.719	3.58685	-2.2207	1.2403e-24	5.597e-23
Unigene12418_All	194	56	22.5074	6.37275	-1.8204	4.7187e-19	1.6759e-17
Unigene12419_All	132	15	9.7254	1.06735	-3.1877	1.095e-24	4.9683e-23
Unigene12424_All	0	122	0	11.2061	13.452	1.4065e-37	9.7937e-36
Unigene12440_All	42	91	10.8129	23.5371	1.1222	1.6559e-05	0.00017156
Unigene12441_All	93	34	8.57295	3.12605	-1.4555	1.2551e-07	1.8231e-06
Unigene12456_All	56	19	4.91505	1.65835	-1.5675	1.626e-05	0.00016879
Unigene12474_All	101	43	9.48405	4.0546	-1.2259	1.2106e-06	1.5278e-05
Unigene12481_All	94	34	9.0857	3.2125	-1.4999	8.4953e-08	1.2578e-06
Unigene12488_All	41	96	6.1594	14.4666	1.2319	1.8227e-06	2.2332e-05
Unigene12500_All	563	64	26.1118	2.95675	-3.1426	2.1906e-100	4.5003e-98
Unigene12507_All	70	204	4.5627	13.0831	1.5197	1.1167e-16	3.4662e-15
Unigene12527_All	15	52	4.02135	13.5252	1.7499	3.7559e-06	4.3726e-05
Unigene12533_All	159	64	19.0694	7.7303	-1.3027	1.4355e-10	2.856e-09
Unigene12538_All	180	697	19.3842	74.9716	1.9515	3.4986e-73	4.9466e-71
Unigene12542_All	97	43	10.9038	4.85485	-1.1673	4.7432e-06	5.437e-05
Unigene12560_All	66	14	6.49375	1.4067	-2.2067	2.1427e-09	3.8251e-08
Unigene12570_All	201	781	25.3488	98.7205	1.9614	4.6613e-82	7.3914e-80
Unigene12576_All	118	32	9.86765	2.6594	-1.8916	6.8744e-13	1.6615e-11
Unigene12615_All	68	18	11.3432	2.95765	-1.9393	3.7513e-08	5.7953e-07
Unigene12618_All	84	30	16.2291	5.81035	-1.4819	3.2638e-07	4.466e-06
Unigene12626_All	64	27	7.70415	3.3712	-1.1924	0.00010161	0.00090561
Unigene12630_All	87	38	9.8042	4.32015	-1.1823	1.1114e-05	0.00011928
Unigene12631_All	34	143	4.76795	20.1604	2.0801	1.9912e-17	6.4637e-16
Unigene12653_All	173	72	19.1228	7.97025	-1.2626	8.1839e-11	1.662e-09
Unigene12664_All	1411	497	72.4751	25.6959	-1.4959	3.0215e-100	6.1562e-98
Unigene12677_All	61	16	8.18425	2.2439	-1.8668	1.6887e-07	2.4049e-06
Unigene12679_All	318	38	19.3827	2.34475	-3.0473	3.7315e-56	3.9251e-54
Unigene12680_All	78	15	13.263	2.61375	-2.3432	1.3392e-11	2.9215e-10
Unigene12703_All	103	39	9.3722	3.58695	-1.3856	6.0485e-08	9.1279e-07
Unigene12724_All	50	9	6.2939	1.13255	-2.4744	3.4091e-08	5.2819e-07
Unigene12727_All	10	38	1.1695	4.2526	1.8625	3.5859e-05	0.00035025
Unigene1274_All	963	369	150.365	57.9308	-1.3761	5.6164e-61	6.4557e-59
Unigene12745_All	339	160	58.221	27.4733	-1.0835	8.8935e-16	2.6382e-14
Unigene12747_All	30	2	7.1252	0.56655	-3.6527	1.4015e-07	2.0144e-06
Unigene12750_All	270	0	10.3858	0	-13.3423	9.9845e-82	1.5765e-79
Unigene12766_All	32	216	3.6905	24.8823	2.7532	3.7751e-35	2.437e-33
Unigene12769_All	510	134	65.6848	17.2723	-1.9271	2.3595e-52	2.3028e-50
Unigene12770_All	95	12	8.5818	1.0912	-2.9754	2.3878e-17	7.7175e-16
Unigene12772_All	5891	12975	1445.46	3214.23	1.1529	0	0
Unigene12773_All	3	37	0.45435	5.65925	3.6387	9.6437e-09	1.5881e-07
Unigene12777_All	257	77	19.1379	5.80185	-1.7218	8.7119e-24	3.7712e-22
Unigene12793_All	180	49	10.6406	2.89285	-1.879	7.5798e-19	2.659e-17
Unigene12807_All	0	89	0	6.30045	12.6212	1.3061e-27	6.5809e-26
Unigene12814_All	32	78	7.9579	19.5818	1.2991	8.4318e-06	9.2447e-05
Unigene12816_All	32	7	5.7384	1.2647	-2.1819	4.4997e-05	0.00042963
Unigene12817_All	77	31	18.5262	7.6861	-1.2692	8.6629e-06	9.4826e-05
Unigene12822_All	65	20	6.2306	1.88585	-1.7242	7.4468e-07	9.6939e-06
Unigene12824_All	117	50	18.8785	8.03985	-1.2315	1.8983e-07	2.6875e-06
Unigene12840_All	342	1318	28.2356	109.636	1.9571	3.928e-136	1.1501e-133
Unigene12844_All	1563	720	91.2495	42.508	-1.1021	2.1389e-70	2.8713e-68
Unigene12850_All	123	22	14.3393	2.63185	-2.4458	2.3983e-18	8.2117e-17
Unigene12855_All	37	10	15.044	4.2347	-1.8289	6.6e-05	0.00060897
Unigene12886_All	48	16	7.99765	2.6878	-1.5732	5.5067e-05	0.00051793
Unigene12902_All	29	6	5.65005	1.25535	-2.1702	7.3726e-05	0.00067333
Unigene12917_All	17	0	3.8888	0	-11.9251	7.9601e-06	8.7988e-05
Unigene12921_All	172	929	12.2963	66.9689	2.4453	4.783e-127	1.2935e-124
Unigene12939_All	74	12	8.97465	1.4416	-2.6382	3.1504e-12	7.238e-11
Unigene1295_All	64	16	7.40145	1.86605	-1.9878	4.0927e-08	6.2926e-07
Unigene1299_All	1554	767	184.368	91.2489	-1.0147	2.5652e-60	2.8949e-58
Unigene12998_All	78	28	21.682	7.74545	-1.4851	9.5167e-07	1.2215e-05
Unigene13013_All	64	24	13.2843	5.0464	-1.3964	1.7791e-05	0.00018378
Unigene13016_All	283	57	63.8713	13.0693	-2.289	3.8274e-37	2.6283e-35
Unigene13022_All	190	28	15.1069	2.23745	-2.7553	7.5117e-31	4.2225e-29
Unigene13024_All	45	202	11.0061	49.8073	2.1781	2.599e-25	1.2073e-23
Unigene13027_All	75	33	15.8896	6.95025	-1.1929	5.1679e-05	0.00048848
Unigene13039_All	1678	609	171.378	61.9734	-1.4675	7.1407e-114	1.7075e-111
Unigene1304_All	100	43	10.4973	4.50425	-1.2207	1.7104e-06	2.1098e-05
Unigene13042_All	783	237	114.175	34.4691	-1.7279	2.4671e-68	3.1799e-66
Unigene13044_All	21	62	1.6612	5.04345	1.6022	4.4886e-06	5.1618e-05
Unigene13045_All	63	22	8.6118	2.9959	-1.5233	7.2405e-06	8.0634e-05
Unigene13049_All	135	18	16.9188	2.3165	-2.8686	1.7549e-23	7.5093e-22
Unigene1305_All	120	16	5.5959	0.7546	-2.8906	5.0043e-21	1.9353e-19
Unigene13058_All	53	108	9.8535	19.9788	1.0198	1.123e-05	0.00012047
Unigene13065_All	150	64	18.6761	7.98295	-1.2262	3.3859e-09	5.9136e-08
Unigene13066_All	26	85	3.1963	10.6532	1.7368	9.5346e-09	1.5705e-07
Unigene13068_All	479	156	74.6654	24.2921	-1.62	6.1427e-39	4.4138e-37
Unigene13071_All	58	9	8.49225	1.42545	-2.5747	4.407e-10	8.4123e-09
Unigene13073_All	51	264	5.6154	28.8343	2.3603	3.0672e-36	2.0384e-34
Unigene13077_All	613	246	65.7982	26.3396	-1.3208	1.1355e-36	7.6909e-35
Unigene13081_All	58	21	10.6715	3.8351	-1.4764	2.7722e-05	0.00027714
Unigene13089_All	136	429	15.1223	48.1649	1.6713	8.1995e-37	5.5791e-35
Unigene13096_All	114	24	8.00645	1.6903	-2.2439	2.3706e-15	6.852e-14
Unigene13098_All	78	27	7.1719	2.51715	-1.5106	4.9024e-07	6.5339e-06
Unigene13102_All	142	50	19.3978	6.8225	-1.5075	1.767e-11	3.8223e-10
Unigene13104_All	1359	431	234.24	74.5162	-1.6524	6.875e-111	1.6078e-108
Unigene13106_All	235	66	65.7405	18.513	-1.8282	2.0617e-23	8.8018e-22
Unigene13114_All	43	165	8.05855	30.7418	1.9316	2.2562e-18	7.7323e-17
Unigene13115_All	60	131	8.11475	18.0554	1.1538	1.8333e-07	2.6004e-06
Unigene13120_All	90	27	17.2352	5.10025	-1.7567	3.1333e-09	5.488e-08
Unigene13124_All	73	24	9.26525	3.0747	-1.5914	4.7525e-07	6.342e-06
Unigene13125_All	52	12	8.1981	1.8549	-2.1439	3.0726e-07	4.2207e-06
Unigene13128_All	24	61	5.59795	14.1562	1.3385	4.6343e-05	0.00044101
Unigene13137_All	39	144	9.2698	34.2499	1.8855	1.169e-15	3.4458e-14
Unigene13139_All	1073	487	89.7291	40.7278	-1.1396	2.3485e-50	2.2052e-48
Unigene13141_All	117	32	19.1029	5.23775	-1.8668	1.0842e-12	2.5785e-11
Unigene13145_All	10	44	1.43285	6.31555	2.14	1.8916e-06	2.3134e-05
Unigene13146_All	1887	210	174.261	19.6155	-3.1512	0	0
Unigene13147_All	84	39	25.7602	12.0465	-1.0965	4.9316e-05	0.00046733
Unigene13150_All	122	36	15.0839	4.5291	-1.7357	3.0752e-12	7.074e-11
Unigene13152_All	492	148	81.7851	24.608	-1.7327	6.9938e-44	5.5988e-42
Unigene13161_All	68	11	6.4372	1.04385	-2.6245	2.3516e-11	5.0284e-10
Unigene13207_All	15	61	3.4157	13.5743	1.9906	5.4359e-08	8.2469e-07
Unigene13214_All	538	25	73.6369	3.4988	-4.3955	2.6533e-126	7.0726e-124
Unigene13249_All	45	8	12.5015	2.33285	-2.4219	1.5154e-07	2.1706e-06
Unigene13251_All	51	0	11.0727	0	-13.4347	5.02e-16	1.509e-14
Unigene13276_All	7	31	2.4803	11.0313	2.153	6.6147e-05	0.0006101
Unigene13351_All	17	1	2.7944	0.23155	-3.5931	7.9432e-05	0.00072145
Unigene13357_All	37	8	5.09	1.14045	-2.1581	9.936e-06	0.00010754
Unigene13361_All	52	0	4.2667	0	-12.0589	2.5159e-16	7.6777e-15
Unigene13373_All	55	6	4.4947	0.52195	-3.1062	3.3461e-11	7.0454e-10
Unigene13374_All	31	4	6.7217	0.97275	-2.7887	2.0753e-06	2.5099e-05
Unigene13386_All	68	13	6.6794	1.2997	-2.3615	2.5766e-10	5.0281e-09
Unigene13400_All	34	6	4.3873	0.82345	-2.4136	5.2228e-06	5.9545e-05
Unigene13422_All	8	57	1.9093	12.8107	2.7462	1.5939e-10	3.1602e-09
Unigene13423_All	10	70	1.81565	12.6859	2.8047	1.5566e-12	3.6611e-11
Unigene13428_All	7	37	2.44265	12.0925	2.3076	2.898e-06	3.4368e-05
Unigene13437_All	254	15	12.1544	0.73535	-4.0469	2.9976e-57	3.1984e-55
Unigene13458_All	89	8	12.3499	1.11915	-3.464	1.3199e-18	4.57e-17
Unigene13459_All	45	3	4.48265	0.3375	-3.7314	7.728e-11	1.5737e-09
Unigene13483_All	7	38	1.158	6.36545	2.4586	1.6965e-06	2.0948e-05
Unigene13487_All	127	15	19.0008	2.19125	-3.1162	2.0234e-23	8.6433e-22
Unigene13492_All	106	13	45.7261	5.7968	-2.9797	1.868e-19	6.7501e-18
Unigene13497_All	89	24	22.1754	5.89335	-1.9118	4.1961e-10	8.0221e-09
Unigene13502_All	72	21	17.9098	5.29805	-1.7572	7.5337e-08	1.1226e-06
Unigene13521_All	32	2	5.16725	0.406	-3.6698	3.9524e-08	6.0869e-07
Unigene13561_All	68	10	8.21555	1.2048	-2.7696	6.3765e-12	1.4305e-10
Unigene13573_All	90	8	13.2199	1.17225	-3.4954	7.1895e-19	2.528e-17
Unigene13610_All	57	0	10.8792	0	-13.4093	7.9555e-18	2.6507e-16
Unigene13623_All	36	0	12.943	0.1691	-6.2582	1.5878e-11	3.4467e-10
Unigene13671_All	29	3	7.1865	0.86595	-3.0529	1.4939e-06	1.8632e-05
Unigene13683_All	16	49	1.8016	5.7346	1.6704	3.065e-05	0.00030401
Unigene13705_All	21	2	8.72245	0.80605	-3.4358	3.7629e-05	0.0003661
Unigene13708_All	9	57	1.02375	6.54585	2.6767	6.0616e-10	1.1401e-08
Unigene1373_All	649	246	54.4143	20.5645	-1.4038	2.3815e-42	1.843e-40
Unigene13747_All	35	8	4.76535	1.08655	-2.1328	2.7216e-05	0.00027249
Unigene13752_All	25	1	6.8048	0.2569	-4.7273	4.4263e-07	5.944e-06
Unigene13776_All	42	5	5.8341	0.6999	-3.0593	1.4971e-08	2.4208e-07
Unigene13780_All	2	22	0.44255	3.97905	3.1685	1.8483e-05	0.00019057
Unigene13814_All	49	0	8.00505	0	-12.9667	1.9986e-15	5.8013e-14
Unigene13832_All	131	2	21.5863	0.31745	-6.0874	1.1287e-36	7.6587e-35
Unigene13856_All	21	1	5.6789	0.28205	-4.3316	6.0136e-06	6.7792e-05
Unigene13879_All	0	14	0	4.76225	12.2174	5.891e-05	0.0005517
Unigene1389_All	258	56	61.8002	13.3559	-2.2101	3.8262e-32	2.2494e-30
Unigene13893_All	23	1	4.3073	0.26565	-4.0192	1.6363e-06	2.0279e-05
Unigene13903_All	48	14	7.85115	2.35665	-1.7362	1.2099e-05	0.00012891
Unigene13929_All	29	3	4.774	0.5491	-3.1201	1.4939e-06	1.8629e-05
Unigene13932_All	121	6	20.0446	1.00365	-4.3199	4.404e-29	2.3529e-27
Unigene13937_All	19	1	5.1476	0.25985	-4.3081	2.1946e-05	0.00022321
Unigene13940_All	21	0	4.54225	0	-12.1492	5.0222e-07	6.6731e-06
Unigene13943_All	15	0	4.26645	0.14675	-4.8616	3.1691e-05	0.0003132
Unigene13945_All	28	0	6.7041	0	-12.7108	3.9889e-09	6.8988e-08
Unigene13956_All	47	0	8.7376	0	-13.093	7.9566e-15	2.2121e-13
Unigene13965_All	41	0	6.8423	0	-12.7403	5.0207e-13	1.2303e-11
Unigene13970_All	22	0	5.05815	0	-12.3044	2.517e-07	3.5034e-06
Unigene13972_All	22	3	5.13255	0.70995	-2.8539	9.2278e-05	0.00082892
Unigene14018_All	31	3	4.30315	0.4134	-3.3798	4.4744e-07	5.9956e-06
Unigene14021_All	112	9	13.4029	1.07165	-3.6446	6.3617e-24	2.77e-22
Unigene14025_All	76	6	12.3674	0.998	-3.6314	9.988e-17	3.104e-15
Unigene14026_All	30	0	6.424	0	-12.6493	1.0019e-09	1.8448e-08
Unigene14034_All	27	2	4.405	0.32135	-3.7769	9.2314e-07	1.1874e-05
Unigene14035_All	22	3	4.87115	0.6634	-2.8763	9.2278e-05	0.00082882
Unigene14037_All	36	3	7.71385	0.7544	-3.354	2.1097e-08	3.3475e-07
Unigene14043_All	52	2	9.2788	0.3557	-4.7052	9.6486e-14	2.4932e-12
Unigene14048_All	20	0	4.61765	0.1089	-5.4061	1.0021e-06	1.2824e-05
Unigene14050_All	53	7	5.77805	0.81645	-2.8231	4.8315e-10	9.1942e-09
Unigene14061_All	25	1	3.8862	0.1625	-4.5798	4.4263e-07	5.943e-06
Unigene14073_All	38	1	4.06245	0.1601	-4.6653	8.1576e-11	1.6576e-09
Unigene14074_All	63	5	9.5192	0.84795	-3.4888	4.7355e-14	1.252e-12
Unigene1408_All	1688	4251	91.9969	233.148	1.3416	3.4194e-253	2.2504e-250
Unigene14091_All	30	111	10.2037	37.7246	1.8864	2.0563e-12	4.7968e-11
Unigene14142_All	17	0	4.38685	0.13475	-5.0248	7.9601e-06	8.7975e-05
Unigene14160_All	68	162	24.4755	58.4784	1.2566	2.8142e-10	5.4644e-09
Unigene14183_All	53	4	11.0334	0.83455	-3.7247	3.5677e-12	8.1688e-11
Unigene14189_All	22	2	5.52955	0.6378	-3.116	2.0425e-05	0.00020897
Unigene14208_All	15	0	4.6744	0	-12.1906	3.1691e-05	0.00031315
Unigene14211_All	22	0	5.36045	0	-12.3881	2.517e-07	3.5028e-06
Unigene14213_All	55	9	9.024	1.5898	-2.5049	2.2911e-09	4.0695e-08
Unigene14214_All	42	3	5.11535	0.389	-3.717	5.0805e-10	9.6067e-09
Unigene14223_All	29	0	4.80215	0	-12.2295	1.9991e-09	3.5868e-08
Unigene14226_All	41	12	9.61565	2.81015	-1.7747	5.6001e-05	0.00052618
Unigene14227_All	29	3	6.1176	0.76415	-3.001	1.4939e-06	1.8626e-05
Unigene14231_All	92	5	28.009	1.69955	-4.0427	5.5677e-22	2.2406e-20
Unigene14237_All	23	0	4.5553	0	-12.1533	1.2615e-07	1.8298e-06
Unigene14247_All	31	6	6.30335	1.3248	-2.2503	2.5905e-05	0.0002602
Unigene14253_All	31	6	9.4911	1.9843	-2.2579	2.5905e-05	0.00026017
Unigene14254_All	25	2	6.7893	0.5519	-3.6208	3.21e-06	3.7778e-05
Unigene14266_All	21	0	3.82335	0	-11.9006	5.0222e-07	6.6719e-06
Unigene14274_All	148	15	23.2156	2.29975	-3.3355	8.5976e-29	4.5251e-27
Unigene14275_All	24	0	5.043	0	-12.3001	6.3223e-08	9.514e-07
Unigene14276_All	33	1	5.8471	0.1849	-4.9829	2.2653e-09	4.0293e-08
Unigene14286_All	37	4	5.00625	0.52465	-3.2543	6.1278e-08	9.2401e-07
Unigene1431_All	5848	1547	550.842	145.887	-1.9168	0	0
Unigene14314_All	74	32	10.7246	4.7253	-1.1824	4.3496e-05	0.00041626
Unigene14376_All	122	31	10.6376	2.7529	-1.9501	4.4743e-14	1.1854e-12
Unigene14378_All	45	15	2.94485	0.9536	-1.6267	9.5258e-05	0.00085352
Unigene14386_All	207	100	15.945	7.70915	-1.0485	9.457e-10	1.7456e-08
Unigene144_All	68	15	5.88515	1.27695	-2.2044	2.2038e-09	3.9256e-08
Unigene14433_All	268	757	11.2669	31.4886	1.4827	3.0793e-55	3.1806e-53
Unigene1445_All	185	87	58.4942	27.911	-1.0675	2.5596e-09	4.5301e-08
Unigene14452_All	33	6	1.10065	0.216	-2.3493	8.943e-06	9.7548e-05
Unigene14510_All	154	59	11.1756	4.2669	-1.3891	4.9485e-11	1.0271e-09
Unigene14529_All	138	55	3.7919	1.55345	-1.2874	1.7285e-09	3.1155e-08
Unigene14532_All	108	28	15.2121	3.93835	-1.9496	2.115e-12	4.9291e-11
Unigene14579_All	61	22	3.727	1.356	-1.4587	1.6141e-05	0.0001677
Unigene14614_All	4598	2064	245.998	111.126	-1.1465	2.3689e-214	1.232e-211
Unigene14680_All	20	2	1.7006	0.2199	-2.9511	6.9096e-05	0.00063581
Unigene1469_All	191	50	30.0767	7.8588	-1.9363	1.171e-20	4.4797e-19
Unigene14709_All	701	343	19.9706	9.87725	-1.0157	1.1061e-28	5.7848e-27
Unigene14717_All	31	73	2.72715	6.54715	1.2635	2.9497e-05	0.00029307
Unigene14811_All	19	386	1.04145	21.1695	4.3453	1.0422e-90	1.8324e-88
Unigene14844_All	200	70	10.0881	3.5663	-1.5002	1.0412e-15	3.0738e-14
Unigene14848_All	11	81	2.11385	15.5178	2.876	1.1964e-14	3.2893e-13
Unigene14849_All	12	58	2.5401	12.2453	2.2693	1.2047e-08	1.9682e-07
Unigene1485_All	47	13	5.1226	1.44905	-1.8218	8.3369e-06	9.1473e-05
Unigene14850_All	32	143	4.11585	18.4468	2.1641	2.7743e-18	9.4514e-17
Unigene14858_All	215	65	15.1995	4.5374	-1.7441	5.971e-20	2.2081e-18
Unigene14862_All	44	4	2.7629	0.2835	-3.2848	9.0638e-10	1.6776e-08
Unigene1487_All	38	10	14.3309	3.975	-1.8501	4.1237e-05	0.00039735
Unigene14875_All	205	622	7.8926	23.8631	1.5962	3.55e-50	3.3167e-48
Unigene14895_All	135	309	4.54025	10.4151	1.1978	4.1962e-17	1.3296e-15
Unigene14913_All	5	63	0.5637	6.97585	3.6294	3.5818e-14	9.5474e-13
Unigene14937_All	33	82	1.2143	2.984	1.2971	3.4244e-06	4.015e-05
Unigene14954_All	79	1	6.1873	0.08255	-6.2279	8.1717e-23	3.4103e-21
Unigene14991_All	1062	279	46.8988	12.2834	-1.9328	3.9561e-107	8.8353e-105
Unigene14994_All	40	11	3.2153	0.8991	-1.8384	3.8574e-05	0.00037392
Unigene14997_All	126	56	7.306	3.29315	-1.1496	1.9171e-07	2.7121e-06
Unigene15046_All	142	4678	2.5616	84.0443	5.036	0	0
Unigene15049_All	178	588	8.57495	28.6695	1.7413	1.3853e-52	1.3591e-50
Unigene15052_All	95	356	4.1986	15.5812	1.8918	4.989e-37	3.4164e-35
Unigene15059_All	23	58	1.1266	2.8622	1.3451	7.9827e-05	0.00072389
Unigene15068_All	240	1587	11.6579	77.0637	2.7247	6.8782e-245	4.1252e-242
Unigene15084_All	912	215	60.7691	14.265	-2.0909	4.6892e-102	9.9072e-100
Unigene15101_All	1088	370	40.2032	13.692	-1.554	1.5597e-81	2.4471e-79
Unigene15115_All	693	1658	32.4269	77.866	1.2638	1.1013e-91	1.964e-89
Unigene1513_All	214	65	36.9885	11.1326	-1.7323	9.1758e-20	3.3749e-18
Unigene15212_All	148	65	9.45305	4.1088	-1.2021	1.1124e-08	1.8219e-07
Unigene15219_All	48	223	4.04805	18.8736	2.2211	1.5571e-28	8.0807e-27
Unigene1522_All	104	36	6.5018	2.29	-1.5055	5.9897e-09	1.0131e-07
Unigene15229_All	47	133	5.30385	15.0599	1.5056	5.6907e-11	1.1759e-09
Unigene15240_All	135	63	11.2754	5.22695	-1.1091	2.9401e-07	4.0484e-06
Unigene15248_All	49	15	2.8595	0.88845	-1.6864	1.7098e-05	0.00017685
Unigene15256_All	548	203	36.7402	13.7507	-1.4179	2.9149e-37	2.009e-35
Unigene1526_All	161	68	21.7067	9.3204	-1.2197	6.2698e-10	1.176e-08
Unigene15265_All	413	171	24.8984	10.233	-1.2828	5.5227e-24	2.4117e-22
Unigene15266_All	91	34	3.226	1.21905	-1.404	2.7178e-07	3.7576e-06
Unigene1527_All	184	46	12.1133	3.0263	-2.001	8.4288e-21	3.2428e-19
Unigene15276_All	224	745	9.9357	33.0814	1.7353	1.1265e-66	1.4296e-64
Unigene15283_All	20	64	1.77155	5.77225	1.7041	9.2414e-07	1.1878e-05
Unigene15289_All	57	166	6.4364	18.698	1.5386	7.8849e-14	2.0475e-12
Unigene15298_All	480	1165	38.3841	92.16	1.2636	1.3833e-66	1.7407e-64
Unigene15307_All	188	57	12.7197	3.8718	-1.716	1.4128e-17	4.6325e-16
Unigene15310_All	1162	132	41.9081	4.7838	-3.131	2.2022e-205	1.0566e-202
Unigene1532_All	45	12	8.84265	2.46435	-1.8433	8.9182e-06	9.7421e-05
Unigene15328_All	178	57	11.1358	3.6024	-1.6282	9.7932e-16	2.8947e-14
Unigene15358_All	542	127	32.3055	7.56475	-2.0944	1.0896e-61	1.2662e-59
Unigene15366_All	1087	524	69.2103	33.508	-1.0465	5.2451e-45	4.3341e-43
Unigene15375_All	56	21	5.05975	1.87805	-1.4298	6.0786e-05	0.00056806
Unigene15383_All	94	43	8.082	3.8011	-1.0883	1.2815e-05	0.00013609
Unigene1541_All	98	13	10.933	1.4728	-2.8921	1.84e-17	5.9834e-16
Unigene15444_All	1095	388	99.932	34.9053	-1.5175	1.4711e-77	2.2101e-75
Unigene15454_All	193	28	7.38095	1.0941	-2.7541	1.4161e-31	8.1199e-30
Unigene15459_All	274	120	22.324	9.8352	-1.1826	5.9726e-15	1.6774e-13
Unigene15468_All	150	73	8.5193	4.11155	-1.0511	2.4597e-07	3.4307e-06
Unigene15477_All	67	23	5.92115	2.0677	-1.5179	2.8102e-06	3.3385e-05
Unigene15498_All	92	30	13.4078	4.37215	-1.6167	1.2597e-08	2.0523e-07
Unigene1550_All	148	49	13.8653	4.6808	-1.5667	7.9716e-13	1.9173e-11
Unigene15526_All	241	108	28.0689	12.5595	-1.1602	8.4226e-13	2.0212e-11
Unigene15527_All	316	140	28.5686	12.7443	-1.1646	1.1404e-16	3.5354e-15
Unigene1553_All	119	315	19.1917	50.979	1.4094	6.8517e-22	2.7484e-20
Unigene15530_All	393	152	25.39	9.80555	-1.3726	1.655e-25	7.7456e-24
Unigene1556_All	245	81	28.5387	9.37865	-1.6055	2.5861e-20	9.6988e-19
Unigene1557_All	33	130	6.7089	26.6549	1.9903	4.0196e-15	1.1414e-13
Unigene15603_All	74	200	6.4002	17.273	1.4323	7.3533e-15	2.0504e-13
Unigene15604_All	204	67	10.527	3.4231	-1.6207	2.6716e-17	8.6009e-16
Unigene15610_All	144	14	30.1327	2.94065	-3.3571	1.7306e-28	8.9689e-27
Unigene15637_All	2694	582	280.32	59.9013	-2.2264	0	0
Unigene15715_All	18	87	6.4231	31.6008	2.2986	2.5148e-12	5.8207e-11
Unigene15719_All	523	222	39.0737	16.5892	-1.236	1.0653e-28	5.5833e-27
Unigene1573_All	65	19	9.12235	2.6615	-1.7772	3.4025e-07	4.6464e-06
Unigene15745_All	187	85	15.2951	7.0409	-1.1192	5.3495e-10	1.01e-08
Unigene15752_All	50	15	10.3801	3.1126	-1.7376	1.1009e-05	0.00011828
Unigene15770_All	119	252	22.4629	47.7472	1.0879	2.2793e-12	5.2921e-11
Unigene15771_All	571	1469	58.0673	148.868	1.3582	7.486e-92	1.348e-89
Unigene15781_All	1563	595	111.015	42.2559	-1.3935	7.7199e-99	1.5351e-96
Unigene1581_All	58	17	2.5735	0.7561	-1.7671	1.5448e-06	1.9202e-05
Unigene15811_All	111	47	9.4844	4.0076	-1.2428	3.1171e-07	4.2771e-06
Unigene15818_All	336	2282	27.7764	188.937	2.766	0	0
Unigene1582_All	163	32	14.0825	2.84465	-2.3076	1.9783e-22	8.1238e-21
Unigene15823_All	83	37	6.1933	2.794	-1.1484	2.5959e-05	0.00026061
Unigene15833_All	440	103	68.0016	15.8615	-2.1	1.9395e-50	1.8282e-48
Unigene15843_All	94	42	9.93045	4.4845	-1.1469	7.8654e-06	8.7162e-05
Unigene15848_All	87	22	33.7489	8.61465	-1.97	1.8137e-10	3.5816e-09
Unigene15853_All	51	17	6.47465	2.229	-1.5384	3.1886e-05	0.00031392
Unigene15856_All	136	57	11.5488	4.8179	-1.2613	1.063e-08	1.7452e-07
Unigene1586_All	49	163	4.141	14.0062	1.758	8.2487e-16	2.4509e-14
Unigene15867_All	440	30	18.5653	1.2999	-3.8361	2.1105e-94	3.9736e-92
Unigene15878_All	68	25	9.45275	3.4978	-1.4343	7.0481e-06	7.8632e-05
Unigene15880_All	17	56	2.1602	6.9353	1.6828	3.0849e-06	3.6428e-05
Unigene15891_All	128	60	8.7787	4.1028	-1.0974	6.7685e-07	8.8481e-06
Unigene15893_All	253	88	47.7741	16.5704	-1.5276	1.2277e-19	4.4823e-18
Unigene15901_All	458	98	103.184	22.1074	-2.2226	1.8922e-56	2.0074e-54
Unigene15911_All	67	24	8.19165	2.93385	-1.4814	5.4868e-06	6.2354e-05
Unigene15926_All	64	176	5.83265	16.374	1.4892	1.4787e-13	3.7764e-12
Unigene15929_All	87	7	9.83465	0.78365	-3.6496	7.3237e-19	2.5728e-17
Unigene15934_All	38	93	6.3523	15.4218	1.2796	1.0359e-06	1.3183e-05
Unigene1595_All	52	141	3.8655	10.5141	1.4436	6.1197e-11	1.2611e-09
Unigene15956_All	66	177	5.31395	14.2975	1.4279	3.5302e-13	8.7339e-12
Unigene15959_All	591	75	37.492	4.81565	-2.9608	4.3518e-100	8.8184e-98
Unigene15963_All	65	20	8.08595	2.5374	-1.6721	7.4468e-07	9.6922e-06
Unigene1597_All	185	53	14.4751	4.19135	-1.7881	2.2304e-18	7.6511e-17
Unigene15984_All	194	69	10.5206	3.73365	-1.4946	5.7261e-15	1.61e-13
Unigene15985_All	169	379	9.59785	21.7055	1.1773	6.7697e-20	2.501e-18
Unigene1599_All	53	18	5.1927	1.73655	-1.5803	2.8018e-05	0.0002798
Unigene15992_All	70	31	7.4764	3.3585	-1.1545	0.00010259	0.00091396
Unigene15995_All	299	104	28.7498	10.0374	-1.5182	6.2492e-23	2.6198e-21
Unigene15996_All	79	242	8.9705	27.3494	1.6082	9.9011e-21	3.7936e-19
Unigene15997_All	78	13	13.2648	2.29075	-2.5337	1.2551e-12	2.9716e-11
Unigene15998_All	129	48	21.0718	7.9854	-1.3999	7.713e-10	1.4365e-08
Unigene16001_All	57	21	8.26245	2.99265	-1.4651	4.1136e-05	0.00039669
Unigene16003_All	15	209	2.5358	33.9789	3.7441	2.2904e-45	1.916e-43
Unigene16011_All	64	16	17.6814	4.5276	-1.9654	4.0927e-08	6.2913e-07
Unigene16032_All	61	20	6.74655	2.1701	-1.6364	4.1091e-06	4.7496e-05
Unigene16033_All	263	91	20.9921	7.16505	-1.5508	1.7157e-20	6.5e-19
Unigene16035_All	135	44	12.6872	4.198	-1.5956	4.9105e-12	1.1141e-10
Unigene16043_All	24	59	4.34915	10.4736	1.268	9.8127e-05	0.00087754
Unigene16044_All	56	18	12.5672	4.2613	-1.5603	7.9565e-06	8.8027e-05
Unigene16048_All	11	67	1.1737	6.70055	2.5132	3.0951e-11	6.5448e-10
Unigene16058_All	10	57	2.1359	11.87	2.4744	2.1064e-09	3.7629e-08
Unigene16096_All	18	190	1.9529	20.1784	3.3691	7.5781e-38	5.3319e-36
Unigene16103_All	53	15	6.5268	1.89835	-1.7816	2.8689e-06	3.4039e-05
Unigene16112_All	229	7	16.1019	0.4915	-5.0339	1.2037e-58	1.3184e-56
Unigene16121_All	40	11	8.66665	2.5014	-1.7927	3.8574e-05	0.00037387
Unigene1613_All	71	148	5.698	12.1655	1.0943	1.2957e-07	1.8714e-06
Unigene16132_All	27	86	2.7335	8.6635	1.6642	1.3216e-08	2.1484e-07
Unigene16138_All	340	154	39.1626	17.9231	-1.1277	4.0837e-17	1.2951e-15
Unigene16158_All	534	184	26.9725	9.3676	-1.5257	3.3649e-40	2.4826e-38
Unigene16174_All	72	32	6.7875	2.98775	-1.1838	8.6273e-05	0.00077846
Unigene16187_All	192	57	45.267	13.4945	-1.7461	2.5058e-18	8.5563e-17
Unigene16188_All	9	40	1.4153	6.07175	2.101	5.1989e-06	5.93e-05
Unigene1619_All	139	547	6.6941	26.6218	1.9916	1.0858e-58	1.1928e-56
Unigene16203_All	288	53	12.6563	2.3448	-2.4323	3.1866e-40	2.3534e-38
Unigene16205_All	3602	1264	291.224	102.725	-1.5033	3.2707e-254	2.2112e-251
Unigene16207_All	55	2	7.01425	0.25415	-4.7865	1.3494e-14	3.6936e-13
Unigene1622_All	1118	3038	101.203	280.292	1.4697	2.3982e-204	1.1288e-201
Unigene16221_All	80	268	5.87715	20.6082	1.81	3.1544e-25	1.4589e-23
Unigene16248_All	206	45	20.4983	4.5588	-2.1688	7.6113e-26	3.6077e-24
Unigene16256_All	59	21	9.17475	3.2852	-1.4817	1.8607e-05	0.00019163
Unigene16264_All	77	26	13.6485	4.56135	-1.5812	3.7126e-07	5.0458e-06
Unigene16271_All	92	29	7.87675	2.5282	-1.6395	6.0679e-09	1.0254e-07
Unigene16274_All	568	44	35.4673	2.7971	-3.6645	7.5679e-117	1.8453e-114
Unigene16278_All	52	17	13.8343	4.6479	-1.5736	2.094e-05	0.00021368
Unigene1628_All	75	18	6.3309	1.5652	-2.0161	1.3546e-09	2.4631e-08
Unigene16281_All	61	6	7.85375	0.79875	-3.2976	9.3407e-13	2.2336e-11
Unigene16292_All	1212	535	89.1254	39.3073	-1.181	8.5627e-60	9.5472e-58
Unigene16298_All	115	48	9.9214	4.12345	-1.2667	1.3151e-07	1.8979e-06
Unigene1631_All	103	32	7.82785	2.41125	-1.6988	5.2544e-10	9.9255e-09
Unigene16310_All	2	53	0.1757	4.657	4.7282	3.9194e-14	1.0417e-12
Unigene16314_All	326	51	36.3407	5.6518	-2.6848	3.9276e-50	3.6603e-48
Unigene1633_All	17	49	2.7653	7.88455	1.5116	6.2187e-05	0.00057948
Unigene16362_All	37	90	5.06635	12.4329	1.2951	1.7603e-06	2.1667e-05
Unigene1637_All	426	56	46.7846	6.11545	-2.9355	2.251e-71	3.0716e-69
Unigene16370_All	122	52	12.2842	5.1811	-1.2455	9.6604e-08	1.4246e-06
Unigene16372_All	69	22	6.0847	1.91945	-1.6645	6e-07	7.8906e-06
Unigene16390_All	16	0	1.3406	0	-10.3887	1.5883e-05	0.00016571
Unigene16415_All	69	222	7.8251	25.2051	1.6875	3.0075e-20	1.124e-18
Unigene16476_All	40	9	5.1152	1.20555	-2.0851	6.0609e-06	6.8232e-05
Unigene16481_All	10285	21235	4384.16	9156.56	1.0625	0	0
Unigene16490_All	225	88	65.3914	25.7899	-1.3423	5.2828e-15	1.4899e-13
Unigene16518_All	74	33	13.9736	6.263	-1.1578	7.2546e-05	0.00066386
Unigene1652_All	20	91	1.3736	6.2292	2.1811	2.6857e-12	6.2029e-11
Unigene16523_All	618	232	46.0794	17.3023	-1.4132	5.3881e-41	4.0476e-39
Unigene16530_All	31	7	6.5733	1.4703	-2.1605	7.4602e-05	0.0006805
Unigene16537_All	4	43	0.5192	5.0611	3.2851	1.3767e-09	2.5002e-08
Unigene16547_All	6	29	1.0104	4.54915	2.1707	6.5695e-05	0.00060654
Unigene1655_All	315	109	33.1966	11.3887	-1.5434	3.0791e-24	1.3582e-22
Unigene16567_All	250	47	75.2811	13.9989	-2.427	1.269e-34	8.0452e-33
Unigene16587_All	8	35	1.6305	7.1208	2.1267	2.379e-05	0.00023993
Unigene1659_All	1582	126	98.4008	7.8791	-3.6426	0	0
Unigene16600_All	142	0	8.63255	0	-13.0756	2.5126e-43	1.9837e-41
Unigene16602_All	61	13	5.79615	1.2339	-2.2319	9.4343e-09	1.5557e-07
Unigene16603_All	46	15	6.56725	2.1715	-1.5966	6.2427e-05	0.0005812
Unigene16608_All	147	0	8.98625	0	-13.1335	7.9451e-45	6.4931e-43
Unigene16609_All	995	203	260.049	52.3799	-2.3117	3.8025e-125	9.9225e-123
Unigene16611_All	65	25	10.9588	4.28345	-1.3552	2.2396e-05	0.00022713
Unigene16613_All	859	86	107.489	10.8828	-3.3041	1.4999e-160	5.3119e-158
Unigene16615_All	53	8	7.012	1.06165	-2.7235	1.9065e-09	3.4255e-08
Unigene16623_All	36	100	3.94085	11.0616	1.489	2.1473e-08	3.4013e-07
Unigene16626_All	409	136	47.9241	15.9528	-1.5869	1.2413e-32	7.3911e-31
Unigene16628_All	83	37	5.79605	2.6277	-1.1413	2.5959e-05	0.00026057
Unigene16630_All	26	2	1.05295	0.0853	-3.6257	1.7234e-06	2.1241e-05
Unigene16638_All	181	46	21.4165	5.48785	-1.9644	3.4463e-20	1.2821e-18
Unigene16644_All	186	57	27.584	8.41185	-1.7133	3.3308e-17	1.0631e-15
Unigene16649_All	180	89	16.9451	8.45995	-1.0021	2.8149e-08	4.3952e-07
Unigene1665_All	59	214	3.7514	13.4828	1.8456	3.5622e-22	1.4484e-20
Unigene16650_All	119	39	24.3109	7.9781	-1.6075	1.0501e-10	2.1152e-09
Unigene16651_All	207	22	45.7849	4.87525	-3.2313	5.7482e-39	4.1383e-37
Unigene16655_All	44	14	8.6171	2.7116	-1.6681	7.0383e-05	0.00064558
Unigene16658_All	148	32	16.8605	3.636	-2.2132	3.9588e-19	1.41e-17
Unigene16663_All	57	13	15.1934	3.5987	-2.0779	6.9793e-08	1.0437e-06
Unigene16670_All	33	6	5.3707	0.985	-2.4469	8.943e-06	9.7534e-05
Unigene16674_All	4	26	1.30015	7.59345	2.5461	3.2134e-05	0.00031606
Unigene16678_All	66	178	6.8758	18.6967	1.4432	2.4028e-13	6.0288e-12
Unigene16682_All	234	89	47.2424	17.9717	-1.3944	3.439e-16	1.0422e-14
Unigene16688_All	722	256	84.339	29.9432	-1.494	1.0773e-51	1.0405e-49
Unigene16693_All	6	299	0.6712	31.0027	5.5295	8.4802e-81	1.3249e-78
Unigene16698_All	1821	637	273.352	95.6093	-1.5155	4.4722e-130	1.2457e-127
Unigene16704_All	60	17	7.74985	2.2407	-1.7902	6.2926e-07	8.2623e-06
Unigene16706_All	85	33	7.9805	3.0581	-1.3838	1.4389e-06	1.7982e-05
Unigene16718_All	897	62	113.569	8.01135	-3.8254	5.3411e-190	2.3094e-187
Unigene16720_All	65	224	5.35645	18.687	1.8027	5.5855e-22	2.2465e-20
Unigene16721_All	1	47	0.1076	5.0242	5.5451	1.5895e-13	4.0455e-12
Unigene16730_All	5	46	0.7252	6.0126	3.0515	1.1628e-09	2.1274e-08
Unigene16733_All	42	391	5.81695	54.7535	3.2346	1.202e-72	1.6771e-70
Unigene16741_All	108	269	14.7546	36.5893	1.3103	2.7108e-17	8.712e-16
Unigene16750_All	31	4	10.5039	1.52575	-2.7833	2.0753e-06	2.5095e-05
Unigene16755_All	62	14	6.12625	1.42485	-2.1042	1.5891e-08	2.5585e-07
Unigene16763_All	20	2	4.79345	0.4563	-3.393	6.9096e-05	0.00063573
Unigene1677_All	117	58	9.79055	4.8417	-1.0159	8.2925e-06	9.104e-05
Unigene16770_All	27	4	4.24865	0.61495	-2.7885	2.0438e-05	0.00020896
Unigene16774_All	65	12	17.5438	3.36535	-2.3821	3.9627e-10	7.5817e-09
Unigene1678_All	199	85	18.2871	7.82065	-1.2255	9.961e-12	2.1982e-10
Unigene16788_All	0	15	0	1.87135	10.8699	2.9385e-05	0.00029232
Unigene16819_All	17	291	3.24745	54.9776	4.0815	4.0724e-66	5.0646e-64
Unigene16827_All	90	14	22.3376	3.57665	-2.6428	6.3859e-15	1.7894e-13
Unigene16834_All	87	9	8.22025	0.842	-3.2873	2.4151e-17	7.8022e-16
Unigene1688_All	100	47	9.6548	4.49635	-1.1025	1.2175e-05	0.00012963
Unigene16881_All	16	260	1.82095	31.0352	4.0911	1.8143e-58	1.9784e-56
Unigene16899_All	23	0	4.3563	0	-12.0889	1.2615e-07	1.8295e-06
Unigene16915_All	20	2	4.9316	0.59455	-3.0522	6.9096e-05	0.00063565
Unigene16922_All	40	0	6.16065	0	-12.5889	1.0018e-12	2.3909e-11
Unigene16949_All	60	22	14.8348	5.4906	-1.4339	2.396e-05	0.00024152
Unigene16976_All	114	54	31.1703	14.9899	-1.0562	3.5962e-06	4.2012e-05
Unigene1698_All	523	96	24.7069	4.5975	-2.426	7.7513e-72	1.0655e-69
Unigene17023_All	67	26	15.8845	6.20945	-1.3551	1.9166e-05	0.00019709
Unigene17041_All	57	21	4.98735	1.8667	-1.4178	4.1136e-05	0.00039664
Unigene1705_All	71	14	11.5458	2.2965	-2.3299	1.6584e-10	3.2827e-09
Unigene17062_All	44	10	10.8197	2.53475	-2.0937	2.2368e-06	2.6917e-05
Unigene17073_All	26	86	3.20475	10.5251	1.7156	6.1495e-09	1.038e-07
Unigene17077_All	73	18	9.29795	2.31995	-2.0028	3.5438e-09	6.172e-08
Unigene1708_All	361	36	26.2951	2.56695	-3.3567	1.5366e-68	1.9943e-66
Unigene17111_All	42	13	7.67805	2.36795	-1.6971	7.8841e-05	0.00071679
Unigene17116_All	90	0	7.87795	0	-12.9436	1.0011e-27	5.0576e-26
Unigene17117_All	237	75	15.6058	4.9672	-1.6516	9.5735e-21	3.6737e-19
Unigene17119_All	7	30	1.6315	6.5591	2.0073	0.00010963	0.00096955
Unigene17121_All	57	17	7.8165	2.31185	-1.7575	2.4078e-06	2.8854e-05
Unigene17128_All	43	14	5.62345	1.8217	-1.6262	0.00010806	0.00095819
Unigene1713_All	71	29	8.22075	3.3314	-1.3031	2.4823e-05	0.00024977
Unigene17131_All	8	41	1.32635	6.43405	2.2783	1.0726e-06	1.3624e-05
Unigene17143_All	68	25	10.8504	3.9411	-1.4611	7.0481e-06	7.8621e-05
Unigene17154_All	54	12	8.45575	1.88905	-2.1623	1.1382e-07	1.6624e-06
Unigene17182_All	14	0	6.43425	0	-12.6516	6.3232e-05	0.00058678
Unigene17183_All	40	8	10.6052	2.1342	-2.313	2.1257e-06	2.5655e-05
Unigene17188_All	0	17	0	2.9322	11.5178	7.3117e-06	8.139e-05
Unigene17198_All	25	3	3.99915	0.57335	-2.8022	1.6094e-05	0.00016742
Unigene17247_All	10	37	3.8768	14.3815	1.8913	5.7659e-05	0.00054053
Unigene17261_All	25	3	2.8898	0.3373	-3.0989	1.6094e-05	0.00016739
Unigene17278_All	0	19	0.10615	3.99935	5.2356	1.8193e-06	2.2319e-05
Unigene17290_All	33	6	13.9685	2.5259	-2.4673	8.943e-06	9.752e-05
Unigene17297_All	502	9	213.832	4.1199	-5.6977	3.0211e-135	8.7424e-133
Unigene1730_All	320	120	17.2178	6.55595	-1.393	4.918e-22	1.9867e-20
Unigene17305_All	30	4	6.79235	0.91615	-2.8903	3.6954e-06	4.3076e-05
Unigene17311_All	35	3	7.86765	0.65935	-3.5768	3.9023e-08	6.0147e-07
Unigene17321_All	31	0	3.86775	0	-11.9173	5.0214e-10	9.5265e-09
Unigene17326_All	65	0	8.7578	0	-13.0964	3.1668e-20	1.1805e-18
Unigene17329_All	57	7	7.2748	0.89425	-3.0242	4.8188e-11	1.0013e-09
Unigene1734_All	102	283	19.5032	54.1001	1.4719	3.7318e-21	1.453e-19
Unigene17342_All	43	14	9.94225	3.25295	-1.6118	0.00010806	0.00095808
Unigene17364_All	3	23	0.7862	6.16635	2.9714	4.6822e-05	0.00044528
Unigene1737_All	5	264	0.74105	39.5734	5.7388	6.6951e-72	9.2376e-70
Unigene17386_All	77	2	10.4831	0.3425	-4.9358	6.4144e-21	2.4743e-19
Unigene17387_All	16	0	3.65785	0	-11.8368	1.5883e-05	0.00016569
Unigene17401_All	22	0	2.8137	0	-11.4583	2.517e-07	3.5021e-06
Unigene17419_All	737	6	94.4992	0.7856	-6.9104	2.8245e-209	1.3911e-206
Unigene17433_All	122	16	9.92835	1.3606	-2.8673	1.603e-21	6.3343e-20
Unigene17463_All	125	8	16.1078	1.1197	-3.8466	2.6962e-28	1.3876e-26
Unigene17477_All	80	10	7.9399	0.9785	-3.0205	6.9795e-15	1.9506e-13
Unigene17479_All	44	1	9.4746	0.2071	-5.5157	1.4819e-12	3.4899e-11
Unigene1749_All	60	22	6.60255	2.499	-1.4017	2.396e-05	0.00024148
Unigene17494_All	34	0	5.13885	0	-12.3272	6.3214e-11	1.3001e-09
Unigene17499_All	26	4	4.19885	0.6517	-2.6877	3.587e-05	0.00035017
Unigene17511_All	108	19	29.8521	5.36085	-2.4773	1.9252e-16	5.904e-15
Unigene17526_All	0	20	0.1174	4.80245	5.3543	9.0751e-07	1.1685e-05
Unigene17527_All	46	0	8.01595	0	-12.9687	1.5876e-14	4.3311e-13
Unigene17528_All	40	0	2.5347	0	-11.3076	1.0018e-12	2.3902e-11
Unigene17548_All	19	0	5.36205	0	-12.3886	1.9994e-06	2.4352e-05
Unigene17554_All	43	14	4.71075	1.5459	-1.6075	0.00010806	0.00095796
Unigene17555_All	0	48	0	13.368	13.7065	3.1643e-15	9.0685e-14
Unigene17557_All	24	4	6.3475	1.19095	-2.4141	0.00010906	0.00096568
Unigene17564_All	18	0	3.64665	0	-11.8324	3.9894e-06	4.6321e-05
Unigene17570_All	31	2	7.53375	0.594	-3.6648	7.4488e-08	1.1115e-06
Unigene17580_All	42	0	7.7499	0	-12.92	2.5163e-13	6.3008e-12
Unigene17587_All	33	3	6.09075	0.5528	-3.4618	1.3271e-07	1.9142e-06
Unigene17589_All	175	0	33.1647	0	-15.0174	3.1617e-53	3.1562e-51
Unigene17605_All	30	5	7.2551	1.1759	-2.6252	1.374e-05	0.00014534
Unigene17608_All	299	18	17.5507	1.06195	-4.0467	8.1921e-67	1.0414e-64
Unigene17610_All	94	18	16.0354	3.1479	-2.3488	9.5654e-14	2.4726e-12
Unigene17621_All	311	2	18.3638	0.14525	-6.9822	6.1545e-90	1.0744e-87
Unigene17623_All	18	0	4.30885	0	-12.0731	3.9894e-06	4.6314e-05
Unigene17626_All	27	3	3.79005	0.51145	-2.8896	4.9338e-06	5.6423e-05
Unigene17627_All	35	0	7.35765	0	-12.845	3.1681e-11	6.6897e-10
Unigene17634_All	58	7	11.2754	1.46065	-2.9485	2.6958e-11	5.7298e-10
Unigene1764_All	126	46	12.5342	4.5659	-1.4569	6.9856e-10	1.3066e-08
Unigene17649_All	0	24	0	5.45565	12.4135	5.6186e-08	8.5153e-07
Unigene17651_All	67	5	13.381	1.10205	-3.6019	3.9745e-15	1.1295e-13
Unigene17660_All	24	0	4.2914	0	-12.0672	6.3223e-08	9.512e-07
Unigene17661_All	5	27	0.95855	5.28405	2.4627	6.2629e-05	0.00058265
Unigene17695_All	50	8	9.63395	1.6493	-2.5463	1.0026e-08	1.6481e-07
Unigene17698_All	0	19	0.1378	5.36605	5.2832	1.8193e-06	2.2316e-05
Unigene17708_All	12	42	4.26185	14.4641	1.7629	3.0668e-05	0.0003041
Unigene17713_All	2	20	0.6465	6.6463	3.3618	6.3115e-05	0.00058629
Unigene17733_All	29	0	5.7916	0	-12.4997	1.9991e-09	3.5859e-08
Unigene17744_All	28	0	5.37485	0	-12.392	3.9889e-09	6.8972e-08
Unigene17749_All	44	0	6.5383	0	-12.6747	6.3204e-14	1.6533e-12
Unigene17753_All	31	6	5.05385	1.04145	-2.2788	2.5905e-05	0.00026013
Unigene17761_All	4	58	0.6355	8.27225	3.7023	1.2133e-13	3.1125e-12
Unigene17781_All	42	8	10.3484	1.9483	-2.4091	7.4647e-07	9.7137e-06
Unigene17789_All	15	0	4.5862	0	-12.1631	3.1691e-05	0.00031311
Unigene17791_All	88	0	15.5373	0.09175	-7.4038	3.9854e-27	1.9825e-25
Unigene17792_All	16	0	3.4302	0	-11.7441	1.5883e-05	0.00016566
Unigene17796_All	104	13	12.4442	1.5893	-2.969	5.9216e-19	2.0951e-17
Unigene17808_All	84	0	20.0215	0	-14.2893	6.3168e-26	3.0056e-24
Unigene17811_All	29	2	4.0974	0.36085	-3.5052	2.6322e-07	3.6467e-06
Unigene17812_All	63	3	10.3556	0.49945	-4.3739	7.8545e-16	2.3365e-14
Unigene17819_All	24	2	4.86625	0.4984	-3.2874	5.9643e-06	6.7328e-05
Unigene17821_All	31	6	8.9379	1.7222	-2.3757	2.5905e-05	0.0002601
Unigene17827_All	21	0	5.408	0	-12.4009	5.0222e-07	6.6707e-06
Unigene17829_All	0	17	0	4.9783	12.2814	7.3117e-06	8.1378e-05
Unigene17832_All	19	57	2.35715	7.21505	1.614	8.8953e-06	9.7185e-05
Unigene17835_All	58	0	10.5437	0	-13.3641	3.9871e-18	1.3472e-16
Unigene17908_All	58	20	3.16215	1.09265	-1.5331	1.4245e-05	0.00015027
Unigene1791_All	23	62	3.32365	8.863	1.415	1.7027e-05	0.00017617
Unigene1793_All	34	77	12.5774	28.6402	1.1872	3.5124e-05	0.0003437
Unigene17965_All	414	105	21.9789	5.5799	-1.9778	2.8497e-44	2.3061e-42
Unigene17987_All	71	30	5.77635	2.51295	-1.2008	4.3015e-05	0.0004123
Unigene18028_All	84	24	4.85935	1.3841	-1.8118	4.0533e-09	6.9956e-08
Unigene18073_All	422	157	26.3285	9.79155	-1.427	6.88e-29	3.6391e-27
Unigene18085_All	44	1	5.27055	0.1805	-4.8679	1.4819e-12	3.4888e-11
Unigene181_All	24	66	1.87555	5.06345	1.4328	6.6221e-06	7.4101e-05
Unigene18127_All	57	7	2.18435	0.28885	-2.9188	4.8188e-11	1.001e-09
Unigene18133_All	98	31	9.2729	2.90355	-1.6752	2.0937e-09	3.743e-08
Unigene1815_All	69	29	4.5297	1.90095	-1.2527	5.0879e-05	0.00048128
Unigene18181_All	179	39	6.71435	1.4957	-2.1664	1.0675e-22	4.4226e-21
Unigene18211_All	290	97	19.5858	6.5131	-1.5884	2.001e-23	8.5526e-22
Unigene18233_All	499	202	55.4996	22.4313	-1.307	9.7979e-30	5.3303e-28
Unigene1825_All	11	58	2.05315	10.6197	2.3708	3.9831e-09	6.8952e-08
Unigene18258_All	95	44	4.4365	2.10585	-1.075	1.4907e-05	0.00015654
Unigene18260_All	145	42	3.83515	1.0591	-1.8564	1.4846e-14	4.0576e-13
Unigene18285_All	51	15	4.52005	1.33495	-1.7596	7.0593e-06	7.8721e-05
Unigene1829_All	210	63	17.5229	5.21455	-1.7486	1.1005e-19	4.0296e-18
Unigene18329_All	149	412	4.1753	11.5203	1.4642	6.0665e-30	3.3296e-28
Unigene18348_All	4	140	0.31175	9.655	4.9528	5.8951e-37	4.0295e-35
Unigene1836_All	116	20	21.6874	3.74155	-2.5351	9.0033e-18	2.9851e-16
Unigene1837_All	3	51	0.4099	6.7535	4.0423	1.3729e-12	3.2414e-11
Unigene18371_All	350	151	16.701	6.98515	-1.2576	3.5056e-19	1.251e-17
Unigene1839_All	3	166	0.3296	15.2777	5.5346	7.428e-46	6.3133e-44
Unigene18403_All	198	88	9.4504	4.2288	-1.1601	6.3336e-11	1.3005e-09
Unigene18423_All	88	42	5.74785	2.7537	-1.0617	5.5106e-05	0.00051823
Unigene18447_All	178	74	12.1166	5.07065	-1.2567	4.1862e-11	8.7475e-10
Unigene18461_All	609	244	22.7884	9.1305	-1.3195	1.5416e-36	1.0403e-34
Unigene18470_All	1231	558	37.8087	17.043	-1.1495	1.1745e-57	1.2604e-55
Unigene1848_All	51	15	13.5339	4.13005	-1.7123	7.0593e-06	7.8709e-05
Unigene18485_All	443	1368	19.7127	60.5679	1.6194	1.2016e-110	2.8013e-108
Unigene18486_All	17	56	1.38445	4.43525	1.6797	3.0849e-06	3.6422e-05
Unigene18538_All	238	744	13.4513	42.2079	1.6498	6.3701e-62	7.4487e-60
Unigene18540_All	153	73	10.5456	5.0774	-1.0545	9.8146e-08	1.4456e-06
Unigene18585_All	343	155	17.6643	8.01845	-1.1394	2.5071e-17	8.0819e-16
Unigene18606_All	49	136	3.81875	10.5922	1.4718	6.3901e-11	1.3117e-09
Unigene18621_All	114	21	6.41705	1.20625	-2.4114	8.5515e-17	2.6699e-15
Unigene18622_All	270	54	11.762	2.33495	-2.3327	1.0863e-35	7.1117e-34
Unigene18640_All	94	220	6.76005	16.022	1.2449	4.5118e-13	1.1092e-11
Unigene18671_All	114	287	8.51615	21.3824	1.3282	1.1851e-18	4.1145e-17
[truncated: 2,557 more rows]
