# Supplementary material for: Transcriptome Analysis of Salt Tolerant Common Bean (Phaseolus vulgaris L.) under Saline Conditions
Source: PLoS One. 2014 Mar 20;9(3):e92598. doi: 10.1371/journal.pone.0092598 (PMC3961409; doi:10.1371/journal.pone.0092598)
Supplement: Table S6 — Gene Ontology funtional enrichment analysis of leaf DEGs. (FDR-value <0.05). (XLSX) [file pone.0092598.s009.xlsx]

## Sheet: Bioogical Process
Biological Process terms for up-regulated genes in "LC" vs "LS"
Gene Ontology term	Cluster frequency (853)	Genome frequency of use (19103)	Enrichment	P-value	FDR
response to drug	17	71	5.3622	1.3e-08	1.3e-05
drug transport	17	71	5.3622	1.3e-08	1.3e-05
response to chemical stimulus	141	1913	1.65066	5.8e-08	4e-05
cellular lipid metabolic process	54	622	1.94427	5.8e-06	0.003
response to stimulus	266	4436	1.3429	1.6e-05	0.0065
isoprenoid metabolic process	18	134	3.00829	3.5e-05	0.012
lipid metabolic process	56	717	1.74913	7.3e-05	0.022
response to organic substance	85	1223	1.55649	0.0001	0.026
inorganic anion transport	13	90	3.23484	0.00019	0.045
Biological Process terms for down-regulated genes in "LC" vs "LS"
Gene Ontology term	Cluster frequency (921)	Genome frequency of use (19103)	Enrichment	P-value	FDR
nucleosome organization	23	84	5.67924	9.1e-12	1.7e-08
polysaccharide catabolic process	14	35	8.29663	3.6e-10	3.4e-07
enzyme linked receptor protein signaling pathway	28	165	3.51978	9.1e-09	5.8e-06
cell wall organization	24	129	3.8589	1.6e-08	7.5e-06
intracellular signaling pathway	28	179	3.24449	5.5e-08	1.8e-05
phytosteroid metabolic process	9	18	10.3708	4.8e-08	1.8e-05
cell wall organization or biogenesis	33	240	2.85197	9.7e-08	2.6e-05
phytosteroid biosynthetic process	7	14	10.3708	1.6e-06	0.00038
plant-type cell wall organization or biogenesis	14	68	4.27033	4.1e-06	0.00087
cell surface receptor linked signaling pathway	28	223	2.60432	5e-06	0.00096
cellular macromolecular complex subunit organization	29	241	2.49588	7.9e-06	0.0014
plant-type cell wall biogenesis	10	39	5.31836	1.2e-05	0.002
signaling pathway	28	247	2.35127	3.3e-05	0.0046
phyllome development	17	113	3.12042	3.3e-05	0.0046
shoot system development	18	129	2.89417	5.6e-05	0.0067
shoot development	18	129	2.89417	5.6e-05	0.0067
anatomical structure morphogenesis	54	660	1.69704	0.00019	0.022
macromolecular complex subunit organization	29	292	2.05995	0.00025	0.027
steroid metabolic process	9	45	4.14832	0.00026	0.027
microtubule-based process	21	186	2.34179	0.00031	0.028
polysaccharide metabolic process	33	353	1.93902	0.00031	0.028
cellular cell wall organization or biogenesis	17	137	2.57377	0.00037	0.032
cell wall macromolecule metabolic process	6	22	5.6568	0.00049	0.037
steroid biosynthetic process	7	30	4.8397	0.00047	0.037
cell wall polysaccharide metabolic process	6	22	5.6568	0.00049	0.037
chromatin organization	27	278	2.01447	0.00056	0.041
lipid localization	15	119	2.61449	0.00067	0.047

## Sheet: Cellular Component
Cellular Component terms for up-regulated genes in "LC" vs "LS"
Gene Ontology term	Cluster frequency (742)	Genome frequency of use (18174)		P-value	FDR
There are no significantly enriched terms in this group.
Cellular Component terms for down-regulated genes in "LC" vs "LS"
Gene Ontology term	Cluster frequency (864)	Genome frequency of use (18174)	Enrichment	P-value	FDR
cell wall	44	271	3.41523	2.5e-12	6.8e-10
external encapsulating structure	78	680	2.41281	5.1e-12	7e-10
chromatin	23	102	4.74312	4.9e-10	4.5e-08
extracellular region	43	315	2.87141	1.2e-09	8.1e-08
cytoplasmic vesicle	112	1348	1.74769	5.9e-08	3.3e-06
vesicle	112	1369	1.72088	1.3e-07	5.7e-06
chromosomal part	26	177	3.08985	4.3e-07	1.7e-05
anchored to membrane	14	75	3.92648	1.2e-05	0.0004
intrinsic to membrane	150	2162	1.45939	1.5e-05	0.00047
chromosome	26	225	2.43068	3.6e-05	0.00098
photosystem	11	70	3.30546	0.00047	0.012
photosynthetic membrane	13	94	2.90906	0.00054	0.012
cell junction	5	17	6.18668	0.00094	0.02
membrane part	166	2697	1.29468	0.0013	0.026

## Sheet: Molecular Function
Molecular Function terms for up-regulated genes in "LC" vs "LS"
Gene Ontology term	Cluster frequency (988)	Genome frequency of use (22072)	Enrichment	P-value	FDR
oxidoreductase activity	181	2386	1.6947	1.7e-10	1.3e-07
secondary active transmembrane transporter activity	34	242	3.13869	6.1e-09	2.3e-06
anion transmembrane transporter activity	22	149	3.29854	1.1e-06	0.00027
active transmembrane transporter activity	61	715	1.90594	2.8e-06	0.00052
oxidoreductase activity, acting on paired donors, with incorporation or reduction of molecular oxygen	28	235	2.6618	3.4e-06	0.00052
transmembrane transporter activity	96	1309	1.63839	5.4e-06	0.00068
inorganic anion transmembrane transporter activity	14	77	4.06183	8e-06	0.00087
oxidoreductase activity, acting on single donors with incorporation of molecular oxygen	18	130	3.09324	2.4e-05	0.0022
transferase activity, transferring alkyl or aryl (other than methyl) groups	16	116	3.08139	6.8e-05	0.0057
dioxygenase activity	11	68	3.61384	0.00022	0.014
oxidoreductase activity, acting on single donors with incorporation of molecular oxygen, incorporation of two atoms of oxygen	11	68	3.61384	0.00022	0.014
transporter activity	102	1551	1.46917	0.00018	0.014
oxidoreductase activity, acting on paired donors, with incorporation or reduction of molecular oxygen, NADH or NADPH as one donor, and incorporation of one atom of oxygen	12	89	3.01215	0.00064	0.037
oxidoreductase activity, acting on paired donors, with incorporation or reduction of molecular oxygen, 2-oxoglutarate as one donor, and incorporation of one atom each of oxygen into both donors	9	56	3.59037	0.00083	0.045
Molecular Function terms for down-regulated genes in "LC" vs "LS"
Gene Ontology term	Cluster frequency (982)	Genome frequency of use (22072)	Enrichment	P-value	FDR
hydrolase activity, acting on glycosyl bonds	74	584	2.34508	4.8e-15	3.5e-12
hydrolase activity, hydrolyzing O-glycosyl compounds	61	445	2.53693	2.9e-14	1.1e-11
oxidoreductase activity, acting on diphenols and related substances as donors, oxygen as acceptor	15	52	5.33859	5.4e-09	1.3e-06
oxidoreductase activity, acting on diphenols and related substances as donors	15	57	4.8703	2.1e-08	3.9e-06
galactosidase activity	15	81	3.42725	2.8e-06	0.00042
carbohydrate binding	25	216	2.14203	1.6e-05	0.002
oxidoreductase activity	153	2386	1.18675	2.1e-05	0.0022
motor activity	20	165	2.24329	5.6e-05	0.005
glucosidase activity	17	128	2.45798	6.2e-05	0.005
iron ion binding	35	396	1.63573	0.00013	0.0098
monooxygenase activity	21	204	1.90515	0.00037	0.025
carboxylesterase activity	20	192	1.92783	0.00043	0.026
