# Supplementary material for: Transcriptome Analysis of Salt Tolerant Common Bean (Phaseolus vulgaris L.) under Saline Conditions
Source: PLoS One. 2014 Mar 20;9(3):e92598. doi: 10.1371/journal.pone.0092598 (PMC3961409; doi:10.1371/journal.pone.0092598)
Supplement: Table S7 — Gene Ontology functional enrichment analysis of root DEGs. (FDR-value <0.05). (XLSX) [file pone.0092598.s010.xlsx]

## Sheet: Bioogical Process
Biological Process terms for up-regulated genes in "mean RC1-RC2" vs "mean RS1-RS2"
Gene Ontology term	Cluster frequency (356)	Genome frequency of use (19103)	Enrichment	P-value	FDR
asparagine metabolic process	6	12	26.8301	3.7e-08	3.4e-05
gas transport	5	9	29.8112	2.8e-07	0.00013
cellular cell wall organization	7	31	12.1168	1.5e-06	0.00045
cell wall organization	11	129	4.57567	3.8e-05	0.0086
glutamine family amino acid metabolic process	8	71	6.04621	5.9e-05	0.011
anion transport	11	153	3.85792	0.00017	0.026
inorganic anion transport	8	90	4.76979	0.00031	0.04
Biological Process terms for down-regulated genes in "mean RC1-RC2" vs "mean RS1-RS2"
Gene Ontology term	Cluster frequency (721)	Genome frequency of use (19103)	Enrichment	P-value	FDR
gene expression	219	3555	1.63219	3.2e-10	5.5e-07
translation	50	546	2.4263	2.5e-08	2.1e-05
cellular component biogenesis	40	470	2.25491	3.2e-06	0.0018
ribonucleoprotein complex biogenesis	22	193	3.02017	5.5e-06	0.0023
xylan metabolic process	5	14	9.46255	0.00012	0.025
cell wall macromolecule metabolic process	6	22	7.22595	0.00013	0.025
hemicellulose metabolic process	5	14	9.46255	0.00012	0.025
glucuronoxylan metabolic process	5	14	9.46255	0.00012	0.025
cell wall polysaccharide metabolic process	6	22	7.22595	0.00013	0.025
cellular macromolecular complex subunit organization	22	241	2.41864	0.00016	0.027
nucleotide catabolic process	36	518	1.84136	0.00051	0.048
purine ribonucleoside triphosphate catabolic process	36	518	1.84136	0.00051	0.048
ribonucleoside triphosphate catabolic process	36	518	1.84136	0.00051	0.048
purine nucleoside triphosphate catabolic process	36	518	1.84136	0.00051	0.048
purine nucleotide catabolic process	36	518	1.84136	0.00051	0.048
ribonucleotide catabolic process	36	518	1.84136	0.00051	0.048
purine ribonucleotide catabolic process	36	518	1.84136	0.00051	0.048
nucleoside triphosphate catabolic process	36	518	1.84136	0.00051	0.048

## Sheet: Cellular Component
Cellular Component terms for up-regulated genes in "mean RC1-RC2" vs "mean RS1-RS2"
Gene Ontology term	Cluster frequency (277)	Genome frequency of use (18174)		P-value	FDR
There are no significantly enriched terms in this group.
Cellular Component terms for down-regulated genes in "mean RC1-RC2" vs "mean RS1-RS2"
Gene Ontology term	Cluster frequency (664)	Genome frequency of use (18174)	Enrichment	P-value	FDR
ribonucleoprotein complex	141	1127	3.42435	5e-33	1.6e-30
ribosomal subunit	59	291	5.54934	6.1e-26	9.6e-24
ribosome	61	372	4.48817	9.4e-22	9.9e-20
large ribosomal subunit	35	154	6.22056	7.2e-18	5.7e-16
macromolecular complex	176	2526	1.90705	1.7e-13	1.1e-11
non-membrane-bounded organelle	85	1017	2.2876	2.2e-11	9.9e-10
intracellular non-membrane-bounded organelle	85	1017	2.2876	2.2e-11	9.9e-10
small ribosomal subunit	24	137	4.79483	2.8e-10	1.1e-08
nuclear lumen	46	542	2.32296	3.1e-07	8.9e-06
organelle lumen	46	542	2.32296	3.1e-07	8.9e-06
intracellular organelle lumen	46	542	2.32296	3.1e-07	8.9e-06
membrane-enclosed lumen	46	553	2.27675	5.4e-07	1.4e-05
nuclear part	47	672	1.9143	3.7e-05	0.0009
external encapsulating structure	47	680	1.89178	4.9e-05	0.0011
nucleus	47	695	1.85095	8.1e-05	0.0017
extracellular region	26	315	2.25915	0.00014	0.0028

## Sheet: Molecular Function
Molecular Function terms for up-regulated genes in "mean RC1-RC2" vs "mean RS1-RS2"
Gene Ontology term	Cluster frequency (410)	Genome frequency of use (22072)	Enrichment	P-value	FDR
iron ion binding	28	396	3.80645	5.2e-09	2.2e-06
oxidoreductase activity	82	2386	1.85013	1e-06	0.00021
phosphonate transmembrane transporter activity	8	49	8.78925	3.5e-06	0.0005
organic anion transmembrane transporter activity	8	53	8.12591	6.4e-06	0.00055
anion transmembrane transporter activity	13	149	4.69694	5.8e-06	0.00055
carbon-nitrogen ligase activity, with glutamine as amido-N-donor	6	27	3.62	9.1e-06	0.00065
oxidoreductase activity, acting on paired donors, with incorporation or reduction of molecular oxygen	16	235	3.6653	1.3e-05	0.00078
monooxygenase activity	13	204	3.43061	0.00015	0.0081
transmembrane transporter activity	44	1309	1.80955	0.0003	0.014
oxidoreductase activity, acting on paired donors, with incorporation or reduction of molecular oxygen, 2-oxoglutarate as one donor, and incorporation of one atom each of oxygen into both donors	6	56	5.76794	0.00063	0.027
transporter activity	48	1551	1.66605	0.00094	0.037
Molecular Function terms for down-regulated genes in "mean RC1-RC2" vs "mean RS1-RS2"
Gene Ontology term	Cluster frequency (808)	Genome frequency of use (22072)	Enrichment	P-value	FDR
structural molecule activity	108	814	3.62435	1.5e-28	8.9e-26
translation factor activity, nucleic acid binding	26	308	2.30597	9.8e-05	0.029
oxidoreductase activity, acting on diphenols and related substances as donors	9	57	4.31318	0.00022	0.044
