# Supplementary material for: Transcriptome Analysis of Salt Tolerant Common Bean (Phaseolus vulgaris L.) under Saline Conditions
Source: PLoS One. 2014 Mar 20;9(3):e92598. doi: 10.1371/journal.pone.0092598 (PMC3961409; doi:10.1371/journal.pone.0092598)
Supplement: Table S8 — Pathway enrichment analysis of leaf DEGs. (Adjusted-P-value <0.05). (XLSX) [file pone.0092598.s011.xlsx]

## Sheet: Sheet1
KEGG pathway enrichment in leaf tissue
Pathway	Leaf Up-Regulated (1345)	All transcriptome (28564)	Enrichment	P-value	Adjusted P value	Pathway ID
Metabolic pathways	374	6798	1.16839	0.00506	0.0451	ko01100
Biosynthesis of secondary metabolites	241	3228	1.58555	4.31e-12	2.69e-10	ko01110
Terpenoid backbone biosynthesis	23	196	2.49212	0.00011	0.00115	ko00900
Zeatin biosynthesis	27	211	2.71755	5.9e-06	9.23e-05	ko00908
Flavone and flavonol biosynthesis	18	136	2.8108	0.000132	0.00127	ko00944
Plant hormone signal transduction	127	1845	1.46185	7.15e-05	0.000813	ko04075
Plant-pathogen interaction	150	2020	1.57702	1.89e-07	4.72e-06	ko04626
Stilbenoid, diarylheptanoid and gingerol biosynthesis	34	264	2.73509	3.27e-07	6.82e-06	ko00945
Limonene and pinene degradation	27	230	2.49306	2.87e-05	0.000359	ko00903
Phenylpropanoid biosynthesis	54	572	2.00491	4.15e-06	7.41e-05	ko00940
ABC transporters	31	219	3.00618	1.3e-07	4.06e-06	ko02010
Carotenoid biosynthesis	30	198	3.21775	4.43e-08	1.84e-06	ko00906
Flavonoid biosynthesis	42	250	3.56785	2.98e-12	2.69e-10	ko00941
Diterpenoid biosynthesis	17	101	3.57457	8.76e-06	0.000122	ko00904
Pathway	Leaf Down Regulated (1494)	All transcriptome (28564)	Enrichment	P-value	Adjusted P value	Pathway ID
DNA replication	20	153	2.49923	0.000125	0.000921	ko03030
Metabolic pathways	499	6798	1.40342	4.76e-23	5.94e-21	ko01100
Biosynthesis of secondary metabolites	228	3228	1.35042	1.94e-07	3.03e-06	ko01110
Galactose metabolism	27	239	2.1599	0.000119	0.000921	ko00052
Sphingolipid metabolism	19	166	2.18834	0.000983	0.00558	ko00600
Glycosphingolipid biosynthesis - ganglio series	9	42	4.09696	0.000244	0.00169	ko00604
Glycosaminoglycan degradation	12	77	2.97961	0.000564	0.00353	ko00531
Other glycan degradation	20	130	2.94141	1.16e-05	0.000112	ko00511
Flavone and flavonol biosynthesis	16	136	2.24931	0.0018	0.00976	ko00944
Glycerophospholipid metabolism	113	1227	1.76077	1.11e-09	3.47e-08	ko00564
Endocytosis	109	1335	1.56104	1.15e-06	1.6e-05	ko04144
Ether lipid metabolism	108	1060	1.94799	7.25e-12	4.53e-10	ko00565
Plant hormone signal transduction	123	1845	1.27461	0.00189	0.00984	ko04075
Stilbenoid, diarylheptanoid and gingerol biosynthesis	37	264	2.67958	3.37e-08	8.42e-07	ko00945
Limonene and pinene degradation	29	230	2.41067	8.56e-06	9.28e-05	ko00903
Starch and sucrose metabolism	55	576	1.82561	8.91e-06	9.28e-05	ko00500
Base excision repair	18	150	2.2943	0.000761	0.00453	ko03410
Pentose and glucuronate interconversions	32	249	2.45708	1.97e-06	2.46e-05	ko00040
Ascorbate and aldarate metabolism	29	182	3.04646	6.24e-08	1.3e-06	ko00053
Phenylpropanoid biosynthesis	44	572	1.4707	0.00572	0.0265	ko00940
ABC transporters	21	219	1.83334	0.00489	0.0235	ko02010
Carotenoid biosynthesis	36	198	3.47621	3.65e-11	1.52e-09	ko00906
Flavonoid biosynthesis	29	250	2.21782	4.17e-05	0.000347	ko00941
Photosynthesis - antenna proteins	11	46	4.57197	1.69e-05	0.000151	ko00196
Linoleic acid metabolism	8	37	4.13387	0.000504	0.00332	ko00591
Photosynthesis	20	101	3.78597	1.93e-07	3.03e-06	ko00195
Brassinosteroid biosynthesis	6	30	3.82383	0.00385	0.0193	ko00905
