# Supplementary material for: Transcriptome Analysis of Salt Tolerant Common Bean (Phaseolus vulgaris L.) under Saline Conditions
Source: PLoS One. 2014 Mar 20;9(3):e92598. doi: 10.1371/journal.pone.0092598 (PMC3961409; doi:10.1371/journal.pone.0092598)
Supplement: Table S9 — Pathway enrichment analysis of root DEGs. (Adjusted-P-value <0.05). (XLSX) [file pone.0092598.s012.xlsx]

## Sheet: Sheet1
KEGG pathway enrichment in root tissue
Pathway	Root Up-Regulated (1218)	All transcriptome (28564)	Enrichment	P-value	Adjusted P value	Pathway ID
Metabolic pathways	232	6798	0.800347	1.47e-12	6.11e-11	ko01100
Biosynthesis of secondary metabolites	144	3228	1.04617	1.35e-15	1.69e-13	ko01110
Flavone and flavonol biosynthesis	10	136	1.72438	0.00143	0.0105	ko00944
Glycerophospholipid metabolism	49	1227	0.936533	0.000204	0.00212	ko00564
Endocytosis	49	1335	0.860769	0.00132	0.0103	ko04144
Ether lipid metabolism	48	1060	1.06196	1.08e-05	0.000169	ko00565
Stilbenoid, diarylheptanoid and gingerol biosynthesis	32	264	2.84261	2.92e-14	1.82e-12	ko00945
Limonene and pinene degradation	24	230	2.44712	1.16e-09	2.91e-08	ko00903
Tyrosine metabolism	12	135	2.08458	8.45e-05	0.00106	ko00350
Starch and sucrose metabolism	24	576	0.977148	0.00518	0.0324	ko00500
Glycolysis / Gluconeogenesis	23	410	1.31558	0.000119	0.00135	ko00010
Pentose and glucuronate interconversions	16	249	1.50693	0.000289	0.00278	ko00040
Fatty acid metabolism	12	165	1.70557	0.000549	0.00457	ko00071
Phenylpropanoid biosynthesis	30	572	1.22998	3.98e-05	0.000552	ko00940
ABC transporters	20	219	2.14169	2.6e-07	5.41e-06	ko02010
Carotenoid biosynthesis	11	198	1.30286	0.0074	0.0441	ko00906
Alanine, aspartate and glutamate metabolism	14	207	1.5861	0.00041	0.00366	ko00250
Flavonoid biosynthesis	27	250	2.53277	4.75e-11	1.48e-09	ko00941
Nitrogen metabolism	11	161	1.60228	0.00153	0.0106	ko00910
Diterpenoid biosynthesis	13	101	3.01852	7.11e-07	1.27e-05	ko00904
Anthocyanin biosynthesis	2	4	11.7258	0.00321	0.0211	ko00942
Pathway	Root Down-Regulated (1504)	All transcriptome (28564)	Enrichment	P-value	Adjusted P value	Pathway ID
RNA transport	142	1269	2.12519	2.34e-13	1.46e-11	ko03013
Ribosome	199	1205	3.13644	4.13e-41	5.17e-39	ko03010
Glycerophospholipid metabolism	102	1227	1.5788	0.000515	0.00919	ko00564
Ether lipid metabolism	94	1060	1.6842	9.41e-05	0.00294	ko00565
Fructose and mannose metabolism	22	180	2.32125	0.00123	0.0193	ko00051
RNA polymerase	39	324	2.28608	2.92e-05	0.00122	ko03020
Phagosome	40	360	2.11022	0.000138	0.00345	ko04145
Photosynthesis	16	101	3.00864	0.000338	0.00704	ko00195
