# Supplementary material for: Transcriptome Analysis of Salt Tolerant Common Bean (Phaseolus vulgaris L.) under Saline Conditions
Source: PLoS One. 2014 Mar 20;9(3):e92598. doi: 10.1371/journal.pone.0092598 (PMC3961409; doi:10.1371/journal.pone.0092598)
Supplement: Table S10 — The number of genes in TF families. (XLSX) [file pone.0092598.s013.xlsx]

## Sheet: TFs list
	All-unigene			DEGs
TFs	All	Leaf	Root	Leaf	Root
AP2_EREBP	222	163	173	42	25
bHLH	212	160	171	29	18
PHD	172	157	162	14	8
HB	157	115	112	18	7
(R1)R2R3_Myb	154	114	122	28	22
WRKY_Zn	144	117	122	20	14
NAC	122	95	104	20	13
bZIP	111	75	85	14	3
C3H-TypeI	97	90	91	7	3
Myb_related	94	79	78	16	3
GARP_G2-like	92	73	71	6	3
Aux_IAA	90	72	72	7
C2H2_Zn	71	55	54	6	4
C2C2_Zn-Dof	69	56	58	6	5
ABI3VP1	65	49	48	4	3
C2C2_Zn-GATA	52	48	49	6	1
atypical_MYB	43	39	36	1
C2C2_Zn-CO-like	42	39	40	8	4
GRAS	42	37	37	7	1
JUMONJI	41	38	36	3
PcG	41	39	41	2
SBP	36	32	29	7	2
Trihelix	34	27	27	4	2
HSF	33	31	25	5	6
CCAAT_HAP2	33	21	22	6	3
CCAAT_Dr1	33	22	30	2
MADS	30	24	26	7
LIM	26	19	21	5	2
TUB	26	15	15	2
PLATZ	22	20	20	4
TCP	22	17	18	3
Nin-like	19	10	13	1	2
Alfin-like	19	13	13
CAMTA	17	11	11	1
GARP_ARRB	17	15	16	1
EIL	15	10	10
HMG-box	14	14	14	4
ZIM	13	13	11	2	4
ARID	13	12	12
E2F_DP	13	12	12	1
zf-HD	12	11	11	4	1
BES1	11	10	10
C2C2_Zn-YABBY	10	8	1	1
LUG	10	5	6
SRS	9	7	9		1
CPP	8	7	7	1	1
VOZ	8	5	5
CCAAT_HAP5	7	7	7	1
ARF	6	5	5	3
zf-TAZ	6	5	5
BBR-BPC	5	5	5
MBF1	4	4	4
GeBP	3	3	3
GRF	3	3	3	1
Whirly	3	3	3
HRT	2	2	2	1
CCAAT_HAP3	1	1	1
S1Fa-like	1	1	1
ULT	1	1	1
